# Supplementary material for: The Influence of Symbiosis on the Proteome of the Exaiptasia Endosymbiont Breviolum minutum
Source: Microorganisms. 2023 Jan 22;11(2):292. doi: 10.3390/microorganisms11020292 (PMC9967746; doi:10.3390/microorganisms11020292)
Supplement: Supplementary file 1 [file microorganisms-11-00292-s001.zip]

Archive with 1 entries (1 files):
- microorganisms-2159215-supplementary.xlsx
