# Supplementary material for: The Influence of Symbiosis on the Proteome of the Exaiptasia Endosymbiont Breviolum minutum
Source: Microorganisms. 2023 Jan 22;11(2):292. doi: 10.3390/microorganisms11020292 (PMC9967746; doi:10.3390/microorganisms11020292)
Supplement: Supplementary file 1 [file microorganisms-11-00292-s001.zip › microorganisms-2159215-supplementary.xlsx]

## Sheet: S1- All Treatments
ASW vs f/2 log-ratios	ASW vs starved log-ratios	f/2 vs replete log-ratios	Replete vs Starved log-ratios	FDR PolySTest ASW vs f/2	FDR PolySTest ASW vs starved	FDR PolySTest f/2 vs well-fed	FDR PolySTest well-fed vs starved	Uniprot ID	Uniprot Protein Names	Matched species	% Pairwise Identity	DIAMOND BLAST E-Value	Sequence ID
-5.22347	NA	-1.23744	NA	6.07335e-07	1	0.00794745	3.23005e-06	NA	Hypothetical protein	#N/A	NA	NaN	comp26184_c0::comp26184_c0_seq2::g.24433::m.24433
-5.13657	-1.38286	-0.610056	4.36377	2.3516e-10	0.0368186	0.136753	4.96713e-10	A0A1Q9DLD9	Uncharacterized protein	Symbiodinium microadriaticum	0.523	1.1e-147	comp30323_c0::comp30323_c0_seq1::g.30944::m.30944
-4.74053	NA	2.61532	NA	2.74245e-07	1	1.59353e-05	1	Q59754	Pyruvate, phosphate dikise (EC 2.7.9.1) (Pyruvate, orthophosphate dikise)	Rhizobium meliloti (strain 1021) (Ensifer meliloti) (Sinorhizobium meliloti)	0.584	4.8e-296	comp44106_c0::comp44106_c0_seq1::g.62846::m.62846
-4.11588	2.2778	-0.980107	7.37378	3.44602e-10	0.0368186	0.000159294	6.00421e-10	A0A1Q9DKM4	Tyrosyl-D phosphodiesterase 2	Symbiodinium microadriaticum	0.522	8e-109	comp43027_c0::comp43027_c0_seq13::g.59000::m.59000
-4.0879	NA	-2.50813	NA	1.61088e-09	0.150111	2.56207e-06	1.95525e-08	A0A1Q9DXZ4	Putative cardiolipin-specific deacylase, mitochondrial	Symbiodinium microadriaticum	0.426	1.3e-37	comp44354_c0::comp44354_c0_seq1::g.63448::m.63448
-4.08432	3.90027	5.28758	2.69701	1.52539e-10	0.000525271	1.03989e-08	0.00547185	A0A1Q9D9X1	Carbonic anhydrase 2	Symbiodinium microadriaticum	0.547	3.6e-31	comp26885_c0::comp26885_c0_seq1::g.25459::m.25459
-3.80423	0.744692	-0.842599	5.39152	2.51623e-08	0.33935	0.0427096	1.58622e-11	NA	Hypothetical protein	#N/A	NA	NaN	comp44508_c0::comp44508_c0_seq1::g.63565::m.63565
-3.72669	1.72501	0.487417	4.96428	6.0111e-12	0.0118419	0.00671602	5.20052e-09	P09041	Phosphoglycerate kise 2 (EC 2.7.2.3) (Phosphoglycerate kise, testis specific)	Mus musculus (Mouse)	0.599	8.9e-138	comp41675_c0::comp41675_c0_seq2::g.55181::m.55181
-3.50802	0.391009	-1.2609	5.15993	7.9961e-10	0.378283	0.0127915	1.62758e-14	P51874	Peridinin-chlorophyll a-binding protein, chloroplastic (PCP)	Symbiodinium sp. (Dinoflagellate)	0.826	3.1e-161	comp43935_c0::comp43935_c0_seq3::g.62095::m.62095
-3.42746	0.688545	-0.313358	4.42936	1.49291e-12	0.432836	0.274155	7.1099e-10	Q41229	Photosystem I reaction center subunit IV B, chloroplastic (PSI-E B) [Cleaved into: Photosystem I reaction center subunit IV B isoform 2]	Nicotiana sylvestris (Wood tobacco) (South American tobacco)	0.519	2.8e-16	comp19557_c0::comp19557_c0_seq1::g.16957::m.16957
-3.4026	0.950232	-0.765353	5.11818	5.84365e-11	0.0985803	0.0864357	1.06927e-11	Q8YRU9	Transketolase (TK) (EC 2.2.1.1)	Nostoc sp. (strain PCC 7120 / SAG 25.82 / UTEX 2576)	0.599	2.8e-228	comp38545_c0::comp38545_c0_seq1::g.47393::m.47393
-3.24527	-2.07086	-1.72729	2.9017	5.81211e-08	0.000349792	0.000152824	6.95339e-08	Q5ENK4	Uncharacterized protein (Fragment)	Heterocapsa triquetra (Dinoflagellate) (Glenodinium triquetrum)	0.786	3.1e-65	comp59254_c0::comp59254_c0_seq1::g.75052::m.75052
-3.15414	0.540196	-1.48105	5.17539	1.88808e-08	0.158395	0.000159294	9.19588e-07	Q84XB6	Photosystem II 12 kDa extrinsic protein, chloroplastic (PS II complex 12 kDa extrinsic protein) (PSII-U)	Phaeodactylum tricornutum (Diatom)	0.479	4.4e-27	comp41674_c0::comp41674_c0_seq2::g.55179::m.55179
-3.10779	-1.08898	-0.743654	2.76246	1.49291e-12	0.103733	0.0263102	3.2344e-08	P00110	Cytochrome c6 (Cytochrome c-553) (Cytochrome c553) (Soluble cytochrome f)	Bumilleriopsis filiformis (Yellow-green alga)	0.59	2.8e-21	comp42047_c0::comp42047_c0_seq1::g.56207::m.56207
-3.06001	0.739276	-0.0775724	3.87686	6.0111e-12	0.000295607	0.0100621	6.62185e-10	P49481	Photosystem I reaction center subunit II (Photosystem I 16 kDa polypeptide) (PSI-D)	Trieres chinensis (Marine centric diatom) (Odontella sinensis)	0.558	3e-34	comp34743_c0::comp34743_c0_seq2::g.39286::m.39286
-3.05629	0.954749	-0.443419	4.45446	9.29351e-09	0.151662	0.136753	2.57953e-08	Q0PAS0	Fructose-bisphosphate aldolase (FBP aldolase) (FBPA) (EC 4.1.2.13) (Fructose-1,6-bisphosphate aldolase)	Campylobacter jejuni subsp. jejuni serotype O:2 (strain ATCC 700819 / NCTC 11168)	0.58	1e-116	comp41440_c0::comp41440_c0_seq1::g.54536::m.54536
-3.05578	1.67976	0.879719	3.85581	7.37067e-09	0.00264383	0.00139281	7.34914e-07	P42799	Glutamate-1-semialdehyde 2,1-aminomutase 1, chloroplastic (AtGSA1) (GSA 1) (EC 5.4.3.8) (Glutamate-1-semialdehyde aminotransferase 1) (GSA-AT 1)	Arabidopsis thaliana (Mouse-ear cress)	0.738	4.6e-187	comp30850_c0::comp30850_c0_seq1::g.31845::m.31845
-3.02698	-3.95411	-5.81068	4.88355	0.000320344	1.20683e-05	2.00473e-11	1.17564e-11	NA	Hypothetical protein	#N/A	NA	NaN	comp37422_c0::comp37422_c0_seq1::g.44815::m.44815
-2.98526	0.320256	0.804129	2.50139	2.57024e-06	0.72502	0.00108316	6.03355e-06	Q9S170	Cold shock-like protein CspG	Shewanella violacea (strain JCM 10179 / CIP 106290 / LMG 19151 / DSS12)	0.477	2.9e-07	comp38640_c0::comp38640_c0_seq1::g.47622::m.47622
-2.96242	0.64436	-1.44104	5.04781	7.9961e-10	0.0062318	0.00416992	1.62758e-14	P51874	Peridinin-chlorophyll a-binding protein, chloroplastic (PCP)	Symbiodinium sp. (Dinoflagellate)	0.826	3.1e-161	comp43655_c0::comp43655_c0_seq2::g.61024::m.61024
-2.90249	-1.39793	-0.832733	2.3373	5.09901e-05	0.123122	0.147751	5.41113e-05	O44006	Pyruvate kise (PK) (EC 2.7.1.40)	Eimeria tenella (Coccidian parasite)	0.53	3.1e-94	comp33523_c0::comp33523_c0_seq2::g.36840::m.36840
-2.9014	0.836027	-0.591378	4.32881	5.46598e-14	0.0226216	4.58365e-06	3.26904e-12	O09452	Glyceraldehyde-3-phosphate dehydrogese, chloroplastic (EC 1.2.1.59) (D(P)-dependent glyceraldehyde-3-phosphate dehydrogese)	Guillardia theta (Cryptophyte) (Cryptomonas phi)	0.693	5.3e-133	comp44046_c0::comp44046_c0_seq3::g.62613::m.62613
-2.87565	-0.180339	-0.77705	3.47236	7.27199e-15	0.151419	3.52808e-07	3.68494e-10	A0A1Q9EVX8	Uncharacterized protein	Symbiodinium microadriaticum	0.599	6.2e-44	comp43340_c0::comp43340_c0_seq2::g.59958::m.59958
-2.86145	NA	NA	NA	0.00258311	1	0.0980406	1	A0A1Q9DMG4	Uncharacterized protein	Symbiodinium microadriaticum	0.782	8.3e-74	comp15993_c0::comp15993_c0_seq1::g.12919::m.12919
-2.84105	-0.736307	-1.1751	3.27984	1.12276e-07	0.212263	0.00367801	1.47158e-08	P26302	Phosphoribulokise, chloroplastic (PRK) (PRKase) (EC 2.7.1.19) (Phosphopentokise)	Triticum aestivum (Wheat)	0.464	7e-80	comp42532_c0::comp42532_c0_seq2::g.57583::m.57583
-2.82203	0.189541	-0.91493	3.9265	5.46598e-14	0.459903	5.63737e-08	8.1009e-12	A0A1Q9DKM4	Tyrosyl-D phosphodiesterase 2	Symbiodinium microadriaticum	0.522	8e-109	comp41386_c0::comp41386_c0_seq1::g.54390::m.54390
-2.80203	NA	1.81425	NA	7.88686e-07	0.695414	0.000127532	1	P15567	Phosphoribosylaminoimidazole carboxylase (EC 4.1.1.21) (AIR carboxylase) (AIRC)	Schizosaccharomyces pombe (strain 972 / ATCC 24843) (Fission yeast)	0.507	7.6e-146	comp10077_c0::comp10077_c0_seq1::g.6344::m.6344
-2.78709	0.218564	-0.580649	3.5863	4.37162e-13	0.312442	0.00947272	1.55643e-09	Q84XB6	Photosystem II 12 kDa extrinsic protein, chloroplastic (PS II complex 12 kDa extrinsic protein) (PSII-U)	Phaeodactylum tricornutum (Diatom)	0.479	4.4e-27	comp25026_c0::comp25026_c0_seq1::g.22871::m.22871
-2.78128	0.17073	-0.377186	3.3292	7.26265e-13	0.0062318	0.538875	1.48253e-11	A0A4Y1YQ38	Fucoxanthin-chlorophyll a-c binding protein, chloroplastic (FCP)	Chattonella marina var. antiqua (Red tide flagellate) (Chattonella antiqua)	0.313	1.7e-07	comp41907_c0::comp41907_c0_seq4::g.55799::m.55799
-2.77572	3.56182	1.12019	5.21735	7.75106e-07	2.08098e-05	0.00338949	9.73743e-10	Q39102	ATP-dependent zinc metalloprotease FTSH 1, chloroplastic (AtFTSH1) (EC 3.4.24.-)	Arabidopsis thaliana (Mouse-ear cress)	0.541	2.8e-57	comp35274_c0::comp35274_c0_seq1::g.40289::m.40289
-2.75892	-1.27118	-0.71584	2.20358	4.8025e-06	0.0776942	0.00968717	2.2883e-05	A0A1Q9D1I7	Peptidylprolyl isomerase (EC 5.2.1.8)	Symbiodinium microadriaticum	0.718	6.1e-67	comp44986_c0::comp44986_c0_seq1::g.63893::m.63893
-2.73662	-1.5963	-0.599256	1.73958	0.0010538	0.0440459	0.827042	0.000350289	A0A1Q9E9L5	RRM domain-containing protein	Symbiodinium microadriaticum	0.543	4.5e-17	comp54176_c0::comp54176_c0_seq1::g.70893::m.70893
-2.70949	NA	NA	NA	0.00127291	1	0.00229423	1	A0A1Q9EEJ5	Developmentally-regulated G-protein 2	Symbiodinium microadriaticum	0.387	1.6e-19	comp26073_c0::comp26073_c0_seq1::g.24284::m.24284
-2.69971	NA	0.569758	NA	0.000136639	1	0.397374	0.0474706	Q8IVS2	Malonyl-CoA-acyl carrier protein transacylase, mitochondrial (MCT) (EC 2.3.1.39) (Mitochondrial malonyl CoA:ACP acyltransferase) (Mitochondrial malonyltransferase) ([Acyl-carrier-protein] malonyltransferase)	Homo sapiens (Human)	0.352	4.9e-46	comp44255_c0::comp44255_c0_seq1::g.63372::m.63372
-2.68058	NA	NA	NA	0.000900305	1	1	1	A0A3M9Z3G4	DUF1517 domain-containing protein	Leptolyngbya sp. IPPAS B-1204	0.29	5.6e-13	comp8935_c0::comp8935_c0_seq1::g.4967::m.4967
-2.67465	NA	1.96472	NA	1.12276e-07	0.00137914	1.62331e-06	0.0551657	A0A1Q9E4I5	Digestive cysteine proteise 2	Symbiodinium microadriaticum	0.66	5.6e-130	comp10188_c0::comp10188_c0_seq1::g.6434::m.6434
-2.66456	NA	NA	NA	2.72633e-07	0.144301	8.93822e-07	1	A0A1Q9CS65	Carbonic anhydrase 2	Symbiodinium microadriaticum	0.586	2.3e-48	comp1683_c0::comp1683_c0_seq1::g.658::m.658
-2.6453	0.592059	0.504063	2.7333	9.03224e-07	0.325223	0.00316993	1.19874e-05	Q84XU2	Serine/threonine-protein phosphatase 5 (EC 3.1.3.16)	Arabidopsis thaliana (Mouse-ear cress)	0.376	1.3e-59	comp36258_c0::comp36258_c0_seq1::g.42380::m.42380
-2.64459	2.61113	1.72471	3.53101	1.29131e-06	0.000636266	8.72593e-06	0.000139566	P11029	Acetyl-CoA carboxylase (ACC) (EC 6.4.1.2) [Includes: Biotin carboxylase (EC 6.3.4.14)]	Gallus gallus (Chicken)	0.381	0	comp41796_c0::comp41796_c0_seq1::g.55497::m.55497
-2.63146	1.29299	0.324263	3.60018	1.7052e-08	0.0170117	0.278857	2.40754e-08	P21616	Pyrophosphate-energized vacuolar membrane proton pump (EC 7.1.3.1) (Pyrophosphate-energized inorganic pyrophosphatase) (H(+)-PPase) (Vacuolar H(+)-pyrophosphatase)	Vigna radiata var. radiata (Mung bean) (Phaseolus aureus)	0.516	4.7e-117	comp44591_c0::comp44591_c0_seq1::g.63626::m.63626
-2.6055	0.136488	-0.382053	3.12404	0.0159311	1	0.950271	0.00143978	P00110	Cytochrome c6 (Cytochrome c-553) (Cytochrome c553) (Soluble cytochrome f)	Bumilleriopsis filiformis (Yellow-green alga)	0.59	2.8e-21	comp26099_c0::comp26099_c0_seq2::g.24318::m.24318
-2.59111	NA	NA	NA	4.05875e-05	1	3.80285e-05	1	A0A1Q9CZ33	Zeta-carotene-forming phytoene desaturase	Symbiodinium microadriaticum	0.481	1.4e-224	comp25241_c0::comp25241_c0_seq1::g.23141::m.23141
-2.57349	NA	1.20315	NA	1.94e-06	0.108652	0.00306266	0.00314865	A0A1Q9DQP9	Uncharacterized protein	Symbiodinium microadriaticum	0.678	1.6e-80	comp28817_c0::comp28817_c0_seq1::g.28321::m.28321
-2.56932	1.0712	-0.279646	3.92017	3.92594e-08	0.0290517	1	4.34075e-09	B1XHY7	ATP synthase gamma chain (ATP synthase F1 sector gamma subunit) (F-ATPase gamma subunit)	Synechococcus sp. (strain ATCC 27264 / PCC 7002 / PR-6) (Agmenellum quadruplicatum)	0.494	2.2e-70	comp43591_c0::comp43591_c0_seq2::g.60819::m.60819
-2.56189	NA	0.528019	NA	1.39983e-06	0.108652	0.265628	0.000860579	A0A1Q9EUD9	Ubiquitin-conjugating enzyme E2-17 kDa	Symbiodinium microadriaticum	0.747	6.8e-23	comp16472_c0::comp16472_c0_seq1::g.13455::m.13455
-2.5465	NA	0.106515	NA	0.002439	1	0.748369	1	A0A1Q9EKC0	Uncharacterized protein	Symbiodinium microadriaticum	0.626	2.3e-55	comp25895_c0::comp25895_c0_seq1::g.24063::m.24063
-2.54542	3.2458	4.77576	1.01547	9.29351e-09	8.19944e-06	5.63737e-08	0.0258106	Q9I262	Carbonic anhydrase (EC 4.2.1.1) (Carbote dehydratase)	Pseudomonas aeruginosa (strain ATCC 15692 / DSM 22644 / CIP 104116 / JCM 14847 / LMG 12228 / 1C / PRS 101 / PAO1)	0.276	6.2e-10	comp43646_c0::comp43646_c0_seq5::g.60991::m.60991
-2.53805	NA	NA	NA	0.0100578	1	1	1	P80028	Thioredoxin H-type (Trx-H) (Thioredoxin-CH1)	Chlamydomonas reinhardtii (Chlamydomonas smithii)	0.345	3.4e-12	comp48897_c0::comp48897_c0_seq1::g.66678::m.66678
-2.53103	0.64591	0.0737064	3.10324	5.46598e-14	0.0125289	0.00198914	8.73193e-10	Q95AG0	Cytochrome f	Chlamydomonas subcaudata	0.477	2.9e-78	comp43960_c0::comp43960_c0_seq2::g.62193::m.62193
-2.52859	1.73772	0.835005	3.4313	1.88808e-08	0.000487939	0.000506239	3.97967e-07	Q9XQV2	Photosystem I P700 chlorophyll a apoprotein A2 (EC 1.97.1.12) (PSI-B) (PsaB)	Heterocapsa triquetra (Dinoflagellate) (Glenodinium triquetrum)	0.539	2.8e-213	comp43426_c0::comp43426_c0_seq1::g.60227::m.60227
-2.51801	2.82361	-1.95808	7.2997	2.52621e-06	0.0136087	4.58365e-06	2.4258e-08	P14070	Flavodoxin	Chondrus crispus (Carrageen Irish moss) (Polymorpha crispa)	0.456	3e-37	comp28890_c0::comp28890_c0_seq1::g.28468::m.28468
-2.50469	1.99719	1.67777	2.82411	4.8025e-06	0.0305492	4.58365e-06	0.000670105	P0CN05	Sulfate adenylyltransferase (EC 2.7.7.4) (ATP-sulfurylase) (Sulfate adenylate transferase) (SAT)	Cryptococcus neoformans var. neoformans serotype D (strain B-3501A) (Filobasidiella neoformans)	0.425	2.3e-80	comp41545_c0::comp41545_c0_seq1::g.54845::m.54845
-2.49254	1.03059	-0.10085	3.62397	1.0494e-05	0.00387843	0.938376	3.53604e-08	P49471	Photosystem II CP47 reaction center protein (PSII 47 kDa protein) (Protein CP-47)	Trieres chinensis (Marine centric diatom) (Odontella sinensis)	0.544	7e-156	comp42802_c0::comp42802_c0_seq12::g.58290::m.58290
-2.45565	NA	-1.54911	NA	5.08105e-06	1	0.0454694	0.0294961	A0A1Q9CYV7	Uncharacterized protein	Symbiodinium microadriaticum	0.497	1.4e-33	comp46870_c0::comp46870_c0_seq1::g.65106::m.65106
-2.44302	0.524404	-1.04558	4.013	5.46598e-14	0.00529452	4.58365e-06	1.88671e-11	A0A4Y1YTM1	Oxygen-evolving enhancer protein 1, chloroplastic (OEE1)	Chattonella marina var. antiqua (Red tide flagellate) (Chattonella antiqua)	0.56	9.8e-74	comp43691_c0::comp43691_c0_seq1::g.61152::m.61152
-2.40702	0.45307	-0.562088	3.42218	7.94482e-08	0.00722899	0.242881	6.15683e-05	A0A1Q9DFE4	ANK_REP_REGION domain-containing protein	Symbiodinium microadriaticum	0.556	2.6e-97	comp30996_c0::comp30996_c0_seq1::g.32126::m.32126
-2.40262	NA	-2.5432	NA	0.00822266	1	0.024448	1	A0A1Q9E998	Chaperone protein DJ	Symbiodinium microadriaticum	0.835	1.1e-80	comp25284_c0::comp25284_c0_seq1::g.23197::m.23197
-2.40038	NA	0.0877837	NA	1.0626e-05	1	0.775128	0.000321054	A0A1Q9CV28	Calmodulin	Symbiodinium microadriaticum	0.557	3.4e-52	comp25951_c0::comp25951_c0_seq1::g.24139::m.24139
-2.38212	0.45142	0.527327	2.30621	8.47943e-06	0.416047	0.110082	9.77387e-05	P25851	Fructose-1,6-bisphosphatase 1, chloroplastic (FBPase1) (EC 3.1.3.11) (D-fructose-1,6-bisphosphate 1-phosphohydrolase) (Protein HIGH CYCLIC ELECTRON FLOW 1)	Arabidopsis thaliana (Mouse-ear cress)	0.503	3.6e-93	comp18827_c0::comp18827_c0_seq1::g.16171::m.16171
-2.37643	NA	-0.820331	NA	0.0207917	1	0.787263	1	A0A1Q9D3P0	Voltage-dependent calcium channel type A subunit alpha-1	Symbiodinium microadriaticum	0.814	1.4e-115	comp36016_c0::comp36016_c0_seq1::g.41879::m.41879
-2.37419	0.498232	0.292784	2.57964	6.53448e-06	0.641722	0.708788	4.98626e-05	A0A1Q9F7F8	Uncharacterized protein	Symbiodinium microadriaticum	0.836	1.7e-115	comp36660_c0::comp36660_c0_seq1::g.43194::m.43194
-2.37414	-0.847337	-0.359785	1.88658	2.13856e-05	0.427376	0.884246	0.00199711	A0A1Q9E9L5	RRM domain-containing protein	Symbiodinium microadriaticum	0.543	4.5e-17	comp64724_c0::comp64724_c0_seq1::g.79190::m.79190
-2.3667	1.61882	1.02445	2.96107	1.09526e-08	5.77297e-05	0.000152114	8.76102e-08	A0A1Q9DP90	Cyclic nucleotide-gated cation channel alpha-4	Symbiodinium microadriaticum	0.681	2.4e-95	comp44880_c0::comp44880_c0_seq1::g.63804::m.63804
-2.3435	1.59041	1.56198	2.37193	0.000573547	0.0014238	8.96972e-07	0.00097972	Q08584	Fucoxanthin-chlorophyll a-c binding protein A, chloroplastic	Phaeodactylum tricornutum (Diatom)	0.35	1.3e-11	comp38575_c0::comp38575_c0_seq1::g.47462::m.47462
-2.33482	0.317421	-0.432894	3.08514	9.29351e-09	0.0754109	0.588752	3.05058e-07	A2Y8E0	Ferredoxin--DP reductase, leaf isozyme 1, chloroplastic (FNR) (EC 1.18.1.2) (Leaf FNR 1) (FNR-1) (Os-LFNR1)	Oryza sativa subsp. indica (Rice)	0.476	8.5e-36	comp45175_c0::comp45175_c0_seq1::g.63986::m.63986
-2.33113	1.03597	0.364127	3.00298	1.31451e-09	0.00168331	0.0231306	5.72115e-07	A0A1Q9C7L6	Uncharacterized protein	Symbiodinium microadriaticum	0.773	9.3e-72	comp37787_c0::comp37787_c0_seq1::g.45676::m.45676
-2.32744	-1.05363	0.419785	0.854021	0.00492177	0.306932	0.834637	0.0261994	A0A1Q9ENY1	Uncharacterized protein	Symbiodinium microadriaticum	0.867	5.7e-54	comp33712_c0::comp33712_c0_seq1::g.37195::m.37195
-2.32636	NA	0.273456	NA	1.0626e-05	0.0255457	0.560044	0.000250681	A8WYE4	Serine/threonine-protein kise par-1 (EC 2.7.11.1)	Caenorhabditis briggsae	0.363	6.5e-19	comp41556_c0::comp41556_c0_seq1::g.54875::m.54875
-2.3071	0.163847	0.512041	1.9589	4.07232e-09	0.00301968	0.00265502	3.16589e-06	Q40300	Fucoxanthin-chlorophyll a-c binding protein F, chloroplastic (Fragment)	Macrocystis pyrifera (Giant kelp) (Fucus pyrifer)	0.309	9.7e-14	comp42695_c0::comp42695_c0_seq1::g.58026::m.58026
-2.30643	3.2549	0.853467	4.70786	1.09526e-08	4.42632e-06	0.00189935	5.17276e-09	Q06FV3	ATP synthase subunit beta, chloroplastic (EC 7.1.2.2) (ATP synthase F1 sector subunit beta) (F-ATPase subunit beta)	Pelargonium hortorum (Common geranium) (Pelargonium inquinans x Pelargonium zonale)	0.685	5.3e-135	comp39296_c0::comp39296_c0_seq1::g.49153::m.49153
-2.30269	0.670082	-0.199224	3.172	4.37162e-13	0.0226216	0.136753	6.93539e-09	A0A1Q9E5A1	Uncharacterized protein	Symbiodinium microadriaticum	0.459	2.1e-31	comp34865_c0::comp34865_c0_seq2::g.39513::m.39513
-2.29057	0.95022	-0.155288	3.39608	1.00488e-06	0.0467076	1	4.71523e-07	A0A1Q9D3Y6	Uncharacterized protein	Symbiodinium microadriaticum	0.653	3.1e-88	comp50144_c0::comp50144_c0_seq1::g.67627::m.67627
-2.28761	1.10434	0.885781	2.50617	1.47401e-05	0.0487013	0.000672392	2.18345e-06	O05394	Cystathionine gamma-lyase (EC 4.4.1.1) (Gamma-cystathiose) (Homocysteine gamma-lyase) (EC 4.4.1.2)	Bacillus subtilis (strain 168)	0.422	2e-77	comp36950_c0::comp36950_c0_seq1::g.43814::m.43814
-2.28627	0.323461	-0.0272758	2.63701	7.37067e-09	0.246115	0.947474	6.40958e-05	A0A1Q9D3F8	Uncharacterized protein	Symbiodinium microadriaticum	0.552	1.7e-31	comp30573_c0::comp30573_c0_seq1::g.31365::m.31365
-2.27576	NA	0.133351	NA	1.12276e-07	0.088012	0.350875	5.83998e-06	A0A1Q9CNT1	ATP synthase subunit delta, chloroplastic	Symbiodinium microadriaticum	0.618	1.8e-58	comp60367_c0::comp60367_c0_seq1::g.75903::m.75903
-2.27162	0.357227	-0.782286	3.41113	9.81332e-12	0.0125289	0.000250174	7.17781e-11	A0T0C6	Cytochrome c-550 (Cytochrome c550)	Phaeodactylum tricornutum (strain CCAP 1055/1)	0.563	6.8e-39	comp40411_c0::comp40411_c0_seq1::g.51905::m.51905
-2.26397	0.833176	-0.819248	3.91639	4.37162e-13	3.2066e-05	3.93015e-07	1.70352e-11	A0A1Q9EDY9	Pentatricopeptide repeat-containing protein, chloroplastic	Symbiodinium microadriaticum	0.595	1.1e-32	comp41824_c0::comp41824_c0_seq1::g.55571::m.55571
-2.25946	NA	-0.120101	NA	3.70232e-05	1	0.834133	0.0274102	Q55403	Thylakoid membrane protein slr0575	Synechocystis sp. (strain PCC 6803 / Kazusa)	0.296	9.6e-13	comp25797_c0::comp25797_c0_seq1::g.23900::m.23900
-2.24129	NA	1.3981	NA	2.13856e-05	1	0.000938738	0.000606862	A0A1Q9E9R5	30S ribosomal protein S1, chloroplastic	Symbiodinium microadriaticum	0.549	8.7e-82	comp20218_c0::comp20218_c0_seq1::g.17713::m.17713
-2.22054	0.193391	-0.0906404	2.50457	3.92594e-08	0.997468	0.943716	3.89857e-06	A0A1Q9DVI1	Uncharacterized protein	Symbiodinium microadriaticum	0.994	1.6e-86	comp34726_c0::comp34726_c0_seq1::g.39257::m.39257
-2.21988	NA	0.980333	NA	2.8983e-06	0.000191609	0.0351259	0.000451396	Q8IVS2	Malonyl-CoA-acyl carrier protein transacylase, mitochondrial (MCT) (EC 2.3.1.39) (Mitochondrial malonyl CoA:ACP acyltransferase) (Mitochondrial malonyltransferase) ([Acyl-carrier-protein] malonyltransferase)	Homo sapiens (Human)	0.352	4.9e-46	comp31895_c0::comp31895_c0_seq1::g.33699::m.33699
-2.21777	NA	0.0460212	NA	0.00193083	1	0.274155	1	A2XQV4	Electron transfer flavoprotein subunit beta, mitochondrial (Beta-ETF)	Oryza sativa subsp. indica (Rice)	0.6	5.5e-80	comp38379_c0::comp38379_c0_seq1::g.47033::m.47033
-2.21659	0.150686	-0.679673	3.04695	1.31451e-09	0.525175	0.000159294	1.21012e-09	P51903	Phosphoglycerate kise (EC 2.7.2.3)	Gallus gallus (Chicken)	0.659	7.9e-145	comp43009_c0::comp43009_c0_seq1::g.58945::m.58945
-2.21327	NA	2.47518	NA	3.26496e-05	0.00159425	1.01592e-05	0.000606862	Q00955	Acetyl-CoA carboxylase (ACC) (EC 6.4.1.2) (Fatty acid synthetase 3) (mR transport-defective protein 7) [Includes: Biotin carboxylase (EC 6.3.4.14)]	Saccharomyces cerevisiae (strain ATCC 204508 / S288c) (Baker's yeast)	0.381	0	comp43779_c0::comp43779_c0_seq1::g.61417::m.61417
-2.19667	2.59056	0.271414	4.51582	9.81332e-12	1.43797e-08	0.00390517	1.52757e-10	Q40297	Fucoxanthin-chlorophyll a-c binding protein A, chloroplastic	Macrocystis pyrifera (Giant kelp) (Fucus pyrifer)	0.323	1e-10	comp42892_c0::comp42892_c0_seq10::g.58556::m.58556
-2.18369	2.49851	0.460613	4.22159	2.96026e-06	0.000555394	0.00632752	7.94804e-07	Q9SDM1	Chlorophyll a-b binding protein 1B-21, chloroplastic (LHCI type I CAB-1B-21) (LHCI-730 chlorophyll a/b binding protein) (Light-harvesting complex I 21 kDa protein)	Hordeum vulgare (Barley)	0.341	3.4e-11	comp36411_c0::comp36411_c0_seq1::g.42676::m.42676
-2.18264	-0.274808	-0.740367	2.6482	0.000108966	0.677002	0.368691	4.57115e-06	A0A1Q9DWZ1	Uncharacterized protein	Symbiodinium microadriaticum	0.554	1.2e-35	comp37953_c0::comp37953_c0_seq4::g.46059::m.46059
-2.18025	1.43048	1.50669	2.10404	4.17237e-06	0.00538762	5.2101e-05	0.000449919	P55738	Caroteno-chlorophyll a-c-binding protein (Fragment)	Amphidinium carterae (Dinoflagellate)	0.624	3.4e-23	comp38690_c0::comp38690_c0_seq1::g.47738::m.47738
-2.17078	0.799891	1.21879	1.75188	5.57862e-08	0.000759903	3.09323e-05	0.000387816	Q5Z974	ATP-dependent zinc metalloprotease FTSH 1, chloroplastic (OsFTSH1) (EC 3.4.24.-)	Oryza sativa subsp. japonica (Rice)	0.599	1.4e-115	comp19217_c0::comp19217_c0_seq1::g.16604::m.16604
-2.16686	NA	0.528901	NA	0.000538212	1	0.064853	0.314589	A0A1Q9F1F1	Outer membrane lipoprotein Blc	Symbiodinium microadriaticum	0.635	1.4e-66	comp32506_c0::comp32506_c0_seq1::g.34897::m.34897
-2.15803	NA	-0.258759	NA	0.000318177	1	0.00535339	1	O14018	Serine--tR ligase, cytoplasmic (EC 6.1.1.11) (Seryl-tR synthetase) (SerRS) (Seryl-tR(Ser/Sec) synthetase)	Schizosaccharomyces pombe (strain 972 / ATCC 24843) (Fission yeast)	0.494	7.8e-117	comp48637_c0::comp48637_c0_seq1::g.66472::m.66472
-2.15372	0.0863132	-1.29592	3.53596	7.70483e-08	0.383965	6.13707e-05	3.19355e-07	A0A1Q9C418	Uncharacterized protein	Symbiodinium microadriaticum	0.701	1.9e-45	comp27734_c0::comp27734_c0_seq2::g.26711::m.26711
-2.14401	NA	-1.19862	NA	0.000865815	0.695414	0.0110688	0.000113865	Q8H124	Uncharacterized protein At2g34460, chloroplastic	Arabidopsis thaliana (Mouse-ear cress)	0.332	3.4e-23	comp20861_c0::comp20861_c0_seq1::g.18477::m.18477
-2.13727	1.46042	0.15805	3.43964	1.49291e-12	1.56174e-06	0.000782051	1.07323e-08	Q40300	Fucoxanthin-chlorophyll a-c binding protein F, chloroplastic (Fragment)	Macrocystis pyrifera (Giant kelp) (Fucus pyrifer)	0.309	9.7e-14	comp43168_c0::comp43168_c0_seq5::g.59423::m.59423
-2.12619	-0.130051	-1.83991	3.83605	0.000145288	0.908487	0.000516011	9.69014e-06	A0A1Q9E5A1	Uncharacterized protein	Symbiodinium microadriaticum	0.459	2.1e-31	comp26178_c0::comp26178_c0_seq2::g.24426::m.24426
-2.12003	1.57615	0.612213	3.08396	1.89032e-11	0.000147268	0.00265502	3.9046e-07	Q40297	Fucoxanthin-chlorophyll a-c binding protein A, chloroplastic	Macrocystis pyrifera (Giant kelp) (Fucus pyrifer)	0.323	1e-10	comp25117_c0::comp25117_c0_seq1::g.22998::m.22998
-2.1167	1.18524	0.11194	3.19	3.95121e-10	0.000487939	0.350892	7.92132e-08	A0A4Y1YQ38	Fucoxanthin-chlorophyll a-c binding protein, chloroplastic (FCP)	Chattonella marina var. antiqua (Red tide flagellate) (Chattonella antiqua)	0.313	1.7e-07	comp36232_c0::comp36232_c0_seq2::g.42330::m.42330
-2.11619	1.08991	-0.170061	3.37616	1.89032e-11	0.0145663	0.913113	3.35843e-10	A0A4Y1YQ38	Fucoxanthin-chlorophyll a-c binding protein, chloroplastic (FCP)	Chattonella marina var. antiqua (Red tide flagellate) (Chattonella antiqua)	0.313	1.7e-07	comp19511_c0::comp19511_c0_seq2::g.16925::m.16925
-2.11381	-0.026615	-0.658018	2.74521	7.26265e-13	0.395945	0.114303	1.48253e-11	Q41406	Ribulose bisphosphate carboxylase (RuBisCO) (EC 4.1.1.39) [Cleaved into: Ribulose bisphosphate carboxylase 1; Ribulose bisphosphate carboxylase 2; Ribulose bisphosphate carboxylase 3] (Fragment)	Symbiodinium sp. (Dinoflagellate)	0.992	2.3e-220	comp44065_c0::comp44065_c0_seq1::g.62684::m.62684
-2.11017	NA	NA	NA	0.0212571	1	1	1	Q9MAH3	Protein DJ-1 homolog B (AtDJ1B)	Arabidopsis thaliana (Mouse-ear cress)	0.434	4.3e-34	comp55753_c0::comp55753_c0_seq1::g.72230::m.72230
-2.06138	0.644199	2.30932	0.396259	6.18563e-05	0.0575011	0.000280418	0.0803541	Q11VZ3	Ketol-acid reductoisomerase (DP(+)) (KARI) (EC 1.1.1.86) (Acetohydroxy-acid isomeroreductase) (AHIR) (Alpha-keto-beta-hydroxylacyl reductoisomerase) (Ketol-acid reductoisomerase type 2) (Ketol-acid reductoisomerase type II)	Cytophaga hutchinsonii (strain ATCC 33406 / DSM 1761 / CIP 103989 / NBRC 15051 / NCIMB 9469 / D465)	0.746	6.7e-215	comp30707_c0::comp30707_c0_seq1::g.31585::m.31585
-2.05737	2.12645	-0.271457	4.45529	2.65521e-06	0.0224555	1	3.01323e-06	A0A1Q9F4W9	60S ribosomal protein L34	Symbiodinium microadriaticum	0.642	5.4e-58	comp17016_c0::comp17016_c0_seq1::g.14008::m.14008
-2.05174	0.682539	-0.137592	2.87187	2.37427e-12	0.000435537	0.00197282	6.21811e-11	A0A1Q9E998	Chaperone protein DJ	Symbiodinium microadriaticum	0.835	1.1e-80	comp39878_c0::comp39878_c0_seq2::g.50556::m.50556
-2.05059	2.35465	1.29016	3.11508	2.53228e-09	3.35163e-06	1.28687e-06	7.1099e-10	Q02KR1	Phosphoenolpyruvate synthase (PEP synthase) (EC 2.7.9.2) (Pyruvate, water dikise)	Pseudomonas aeruginosa (strain UCBPP-PA14)	0.617	2e-281	comp43938_c0::comp43938_c0_seq1::g.62101::m.62101
-2.04451	NA	1.61584	NA	5.60496e-05	0.000191609	0.00550614	1	A5GWP0	50S ribosomal protein L9	Synechococcus sp. (strain RCC307)	0.295	1.2e-11	comp33538_c0::comp33538_c0_seq1::g.36875::m.36875
-2.04436	NA	NA	NA	2.04178e-07	1	6.28974e-07	1	A0A1Q9DEM0	Monoglyceride lipase	Symbiodinium microadriaticum	0.669	4.6e-111	comp15884_c0::comp15884_c0_seq1::g.12772::m.12772
-2.03749	NA	NA	NA	0.0398216	1	1	1	A0A1Q9E962	Putative polyketide synthase 3	Symbiodinium microadriaticum	0.38	3.8e-79	comp34919_c0::comp34919_c0_seq1::g.39626::m.39626
-2.02444	0.516526	0.252368	2.2886	4.35235e-09	0.00025107	0.0187993	0.000246045	A0A1Q9DRE2	MATH and LRR domain-containing protein	Symbiodinium microadriaticum	0.759	2.6e-25	comp10074_c0::comp10074_c0_seq1::g.6340::m.6340
-2.02378	0.371495	-1.37967	3.77494	4.35235e-09	0.368582	6.13707e-05	4.46615e-09	A0A1Q9D706	ANK_REP_REGION domain-containing protein	Symbiodinium microadriaticum	0.815	1.3e-84	comp45748_c0::comp45748_c0_seq1::g.64361::m.64361
-2.01214	NA	0.302178	NA	2.24042e-05	7.86095e-05	0.150864	5.19351e-06	P0DO19	Light-harvesting complex stress-related protein 3.1, chloroplastic (Chlorophyll a-b binding protein LHCSR3.1)	Chlamydomonas reinhardtii (Chlamydomonas smithii)	0.34	3.5e-12	comp12623_c0::comp12623_c0_seq1::g.9397::m.9397
-2.00092	1.43521	0.386242	3.04988	6.76794e-05	0.0159234	0.322208	1.00602e-07	Q43298	Chaperonin CPN60-2, mitochondrial (HSP60-2)	Zea mays (Maize)	0.612	2e-182	comp30955_c0::comp30955_c0_seq3::g.32047::m.32047
-1.99928	2.10378	0.120572	3.98248	3.42698e-06	0.000881785	0.228145	1.34219e-09	A0A1Q9DVV0	Uncharacterized protein	Symbiodinium microadriaticum	0.823	1.5e-250	comp41606_c0::comp41606_c0_seq1::g.54998::m.54998
-1.99119	2.45913	0.463149	3.98717	1.3338e-06	0.00703364	0.00490028	6.39067e-05	Q9XQV3	Photosystem I P700 chlorophyll a apoprotein A1 (EC 1.97.1.12) (PSI-A) (PsaA)	Heterocapsa triquetra (Dinoflagellate) (Glenodinium triquetrum)	0.591	2.2e-227	comp39329_c0::comp39329_c0_seq1::g.49220::m.49220
-1.97967	1.34699	0.525187	2.80147	1.7052e-08	5.77297e-05	0.00372673	2.04578e-06	Q9TL08	Magnesium-chelatase subunit ChlI (Mg-chelatase subunit I-1) (EC 6.6.1.1) (Mg-protoporphyrin IX chelatase subunit ChlI)	Nephroselmis olivacea (Green alga)	0.585	1.6e-108	comp38626_c0::comp38626_c0_seq1::g.47582::m.47582
-1.97588	NA	NA	NA	0.0418471	1	1	1	A0A1Q9D4M6	Sperm-associated antigen 6	Symbiodinium microadriaticum	0.465	1.1e-102	comp40072_c0::comp40072_c0_seq1::g.51047::m.51047
-1.97504	NA	-1.5679	NA	0.00147606	1	0.00269128	0.000100833	A0A1Q9CUD0	Putative glucose-6-phosphate 1-epimerase	Symbiodinium microadriaticum	0.656	4e-111	comp31840_c0::comp31840_c0_seq1::g.33603::m.33603
-1.96703	NA	NA	NA	0.0340541	1	1	1	A0A0G4FQ17	DUF2012 domain-containing protein	Vitrella brassicaformis (strain CCMP3155)	0.455	1.1e-25	comp50225_c0::comp50225_c0_seq1::g.67691::m.67691
-1.95538	NA	-0.244707	NA	0.000533403	1	0.936878	0.020883	A0A1Q9DX78	Cystathionine beta-lyase PatB	Symbiodinium microadriaticum	0.627	4.5e-64	comp26125_c0::comp26125_c0_seq1::g.24353::m.24353
-1.95357	1.14505	0.230982	2.86763	1.09526e-08	3.2066e-05	0.0864357	3.46955e-09	P49472	Photosystem II CP43 reaction center protein (PSII 43 kDa protein) (Protein CP-43)	Trieres chinensis (Marine centric diatom) (Odontella sinensis)	0.635	2e-173	comp25925_c0::comp25925_c0_seq1::g.24108::m.24108
-1.9528	2.08234	-0.423773	4.45892	2.52621e-06	4.42632e-06	0.426021	2.36579e-10	A2C6X3	ATP synthase subunit b (ATP synthase F(0) sector subunit b) (ATPase subunit I) (F-type ATPase subunit b) (F-ATPase subunit b)	Prochlorococcus marinus (strain MIT 9303)	0.413	2.9e-08	comp44570_c0::comp44570_c0_seq1::g.63615::m.63615
-1.95133	NA	NA	NA	0.0117792	1	0.0106774	1	O00780	V-type proton ATPase subunit E (V-ATPase subunit E) (Vacuolar proton pump subunit E)	Dictyostelium discoideum (Slime mold)	0.358	2.6e-28	comp10510_c0::comp10510_c0_seq1::g.6790::m.6790
-1.94088	NA	-0.327303	NA	7.26265e-13	2.36901e-05	0.00947272	2.70274e-09	A0A1Q9CMG7	Cation channel sperm-associated protein 1	Symbiodinium microadriaticum	0.641	1.8e-35	comp35668_c0::comp35668_c0_seq1::g.41119::m.41119
-1.92864	0.381766	-0.353394	2.6638	9.29351e-09	0.103757	0.758311	3.63358e-08	A0T0T0	Photosystem II D2 protein (PSII D2 protein) (EC 1.10.3.9) (Photosystem Q(A) protein)	Thalassiosira pseudonana (Marine diatom) (Cyclotella nana)	0.835	8.8e-169	comp34984_c0::comp34984_c0_seq3::g.39733::m.39733
-1.92622	NA	0.768632	NA	0.000151558	0.0220026	0.00458691	1	Q06572	Pyrophosphate-energized vacuolar membrane proton pump (EC 7.1.3.1) (Pyrophosphate-energized inorganic pyrophosphatase) (H(+)-PPase)	Hordeum vulgare (Barley)	0.444	1.5e-57	comp19482_c0::comp19482_c0_seq1::g.16883::m.16883
-1.92603	1.564	0.0931936	3.39684	1.14265e-05	0.00162599	0.715989	2.6666e-10	Q00598	Ferredoxin--DP reductase, cyanelle (FNR) (EC 1.18.1.2)	Cyanophora paradoxa	0.459	3.9e-77	comp34714_c0::comp34714_c0_seq2::g.39232::m.39232
-1.92602	2.38953	0.89484	3.42071	2.72633e-07	0.00126053	0.108982	1.94956e-05	Q40412	Zeaxanthin epoxidase, chloroplastic (EC 1.14.15.21)	Nicotiana plumbaginifolia (Leadwort-leaved tobacco) (Tex-Mex tobacco)	0.375	1.5e-64	comp43872_c0::comp43872_c0_seq2::g.61787::m.61787
-1.92344	1.87949	-0.100073	3.903	0.000563329	0.00579768	1	5.60342e-05	B0JWW6	1-deoxy-D-xylulose 5-phosphate reductoisomerase (DXP reductoisomerase) (EC 1.1.1.267) (1-deoxyxylulose-5-phosphate reductoisomerase) (2-C-methyl-D-erythritol 4-phosphate synthase)	Microcystis aeruginosa (strain NIES-843)	0.591	6.6e-130	comp28169_c0::comp28169_c0_seq1::g.27367::m.27367
-1.92064	1.24218	-0.574434	3.73725	1.2176e-07	5.63042e-05	0.395287	2.73273e-11	Q40296	Fucoxanthin-chlorophyll a-c binding protein B, chloroplastic	Macrocystis pyrifera (Giant kelp) (Fucus pyrifer)	0.412	2.4e-23	comp34512_c0::comp34512_c0_seq1::g.38849::m.38849
-1.91676	NA	0.850494	NA	3.54394e-05	0.000183214	0.0020274	0.355363	O49923	Adenosine kise (AK) (EC 2.7.1.20) (Adenosine 5'-phosphotransferase)	Physcomitrium patens (Spreading-leaved earth moss) (Physcomitrella patens)	0.549	1.5e-104	comp19612_c0::comp19612_c0_seq1::g.17018::m.17018
-1.91518	0.0654241	-0.397056	2.37766	1.57972e-05	0.0911046	0.912619	2.58346e-06	Q10292	Meiosis-specific serine/threonine-protein kise mek1 (EC 2.7.11.1)	Schizosaccharomyces pombe (strain 972 / ATCC 24843) (Fission yeast)	0.256	4.8e-17	comp11687_c0::comp11687_c0_seq1::g.8204::m.8204
-1.91075	NA	-0.878961	NA	0.000822758	0.363474	0.0269271	0.000497701	A0A1Q9CCY5	Uncharacterized protein	Symbiodinium microadriaticum	0.632	9.6e-52	comp19631_c0::comp19631_c0_seq1::g.17036::m.17036
-1.90976	0.567256	-1.20958	3.6866	1.88808e-08	0.0754109	0.000291807	3.84752e-09	A0A1Q9EEJ5	Developmentally-regulated G-protein 2	Symbiodinium microadriaticum	0.387	1.6e-19	comp36979_c0::comp36979_c0_seq3::g.43880::m.43880
-1.90538	1.21303	0.800811	2.3176	3.92594e-08	0.0166647	0.000655318	2.18175e-06	Q1XDK1	Elongation factor Tu, chloroplastic (EF-Tu)	Pyropia yezoensis (Susabi-nori) (Porphyra yezoensis)	0.63	2.8e-149	comp42739_c0::comp42739_c0_seq4::g.58146::m.58146
-1.90438	-1.16227	1.15567	-0.413553	0.000306411	0.178987	0.00632752	0.0640725	Q8H0S9	Puromycin-sensitive aminopeptidase (PSA) (EC 3.4.11.14) (Cytosol alanyl aminopeptidase) (AAP-S) (Meiotic prophase aminopeptidase 1)	Arabidopsis thaliana (Mouse-ear cress)	0.481	2.9e-222	comp40350_c0::comp40350_c0_seq1::g.51739::m.51739
-1.88129	-0.0426619	-0.159208	1.99784	8.21474e-05	0.651596	0.923975	1.58373e-05	Q55CV9	CaiB/baiF CoA-transferase family protein DDB_G0269880 (EC 2.-.-.-)	Dictyostelium discoideum (Slime mold)	0.387	3.3e-80	comp35224_c0::comp35224_c0_seq1::g.40189::m.40189
-1.87591	1.48987	-0.220215	3.58599	7.9961e-10	2.04236e-06	0.00947272	6.21811e-11	P80483	Peridinin-chlorophyll a-binding protein 3 (PCP)	Amphidinium carterae (Dinoflagellate)	0.585	2.2e-93	comp41346_c0::comp41346_c0_seq1::g.54299::m.54299
-1.87431	NA	NA	NA	0.000199299	0.703404	0.000130591	1	A0A1Q9DDC2	Acyl-CoA-binding domain-containing protein 2	Symbiodinium microadriaticum	0.403	0	comp44001_c0::comp44001_c0_seq2::g.62413::m.62413
-1.87384	1.39178	-0.20624	3.47185	1.88808e-08	0.000555394	0.786604	4.02398e-10	A2Y8E0	Ferredoxin--DP reductase, leaf isozyme 1, chloroplastic (FNR) (EC 1.18.1.2) (Leaf FNR 1) (FNR-1) (Os-LFNR1)	Oryza sativa subsp. indica (Rice)	0.476	8.5e-36	comp34613_c0::comp34613_c0_seq1::g.39049::m.39049
-1.87061	NA	NA	NA	0.000635494	1	1.98769e-05	1	P43510	Cathepsin B-like cysteine proteise 6 (EC 3.4.22.-) (Cysteine protease-related 6)	Caenorhabditis elegans	0.329	1.4e-25	comp38785_c0::comp38785_c0_seq1::g.47950::m.47950
-1.8699	0.298411	-0.102539	2.27085	4.8025e-06	0.747775	1	7.43511e-07	A9NUH8	S-adenosylmethionine synthase 1 (AdoMet synthase 1) (EC 2.5.1.6) (Methionine adenosyltransferase 1) (MAT 1)	Picea sitchensis (Sitka spruce) (Pinus sitchensis)	0.552	3.6e-122	comp42625_c0::comp42625_c0_seq1::g.57851::m.57851
-1.86901	NA	2.65104	NA	0.000167626	0.638855	0.000291807	1	Q8DHU4	Protein translocase subunit SecA	Thermosynechococcus elongatus (strain BP-1)	0.462	2.5e-205	comp10574_c0::comp10574_c0_seq1::g.6875::m.6875
-1.86898	NA	NA	NA	0.0428101	1	1	1	A0A1Q9E763	Ribonuclease P protein subunit p25-like protein	Symbiodinium microadriaticum	0.871	7.3e-25	comp38824_c0::comp38824_c0_seq1::g.48049::m.48049
-1.86391	NA	1.36265	NA	2.04178e-07	0.0820385	7.16553e-05	1	A0A1Q9E902	Uncharacterized protein	Symbiodinium microadriaticum	0.719	1.2e-177	comp27924_c0::comp27924_c0_seq1::g.27006::m.27006
-1.86097	NA	NA	NA	0.027834	1	0.105081	1	Q1K9C2	Sulfite reductase [DPH] subunit beta (EC 1.8.1.2)	Schizosaccharomyces pombe (strain 972 / ATCC 24843) (Fission yeast)	0.452	4.7e-174	comp43551_c0::comp43551_c0_seq6::g.60655::m.60655
-1.8548	NA	0.886819	NA	0.0134708	1	0.23088	1	O48649	ADP-ribosylation factor 1	Salix bakko (Japanese willow)	0.817	2.9e-83	comp31964_c0::comp31964_c0_seq1::g.33825::m.33825
-1.85411	NA	-0.00258414	NA	0.00205278	0.646129	1	0.000578762	Q9LXC9	Soluble inorganic pyrophosphatase 6, chloroplastic (EC 3.6.1.1) (Inorganic pyrophosphatase 6) (Pyrophosphate phospho-hydrolase 6) (PPase 6)	Arabidopsis thaliana (Mouse-ear cress)	0.485	7.5e-62	comp49068_c0::comp49068_c0_seq1::g.66791::m.66791
-1.85312	NA	-0.170963	NA	2.24042e-05	0.00077764	0.558589	2.63125e-05	A0A1Z5JUB2	Peptidyl-prolyl cis-trans isomerase (PPIase) (EC 5.2.1.8)	Fistulifera solaris (Oleaginous diatom)	0.478	1.9e-43	comp9288_c0::comp9288_c0_seq1::g.5401::m.5401
-1.85211	NA	NA	NA	2.7401e-05	6.29955e-05	1.31085e-06	1	Q9I262	Carbonic anhydrase (EC 4.2.1.1) (Carbote dehydratase)	Pseudomonas aeruginosa (strain ATCC 15692 / DSM 22644 / CIP 104116 / JCM 14847 / LMG 12228 / 1C / PRS 101 / PAO1)	0.276	6.2e-10	comp44894_c0::comp44894_c0_seq1::g.63811::m.63811
-1.84184	1.02599	0.131699	2.73612	1.07638e-05	0.0348401	0.856508	1.51595e-08	Q05045	Chaperonin CPN60-1, mitochondrial (HSP60-1)	Cucurbita maxima (Pumpkin) (Winter squash)	0.639	8.5e-182	comp9153_c0::comp9153_c0_seq1::g.5217::m.5217
-1.84029	NA	0.319195	NA	0.0328522	0.126094	1	1	Q40301	Fucoxanthin-chlorophyll a-c binding protein E, chloroplastic	Macrocystis pyrifera (Giant kelp) (Fucus pyrifer)	0.352	1.2e-14	comp11432_c0::comp11432_c0_seq1::g.7894::m.7894
-1.83342	0.020657	-0.621055	2.47513	0.000751105	1	0.614446	9.31057e-05	A0A1Q9EUA4	Beta-lactamase domain-containing protein	Symbiodinium microadriaticum	0.499	6.8e-172	comp44991_c0::comp44991_c0_seq1::g.63894::m.63894
-1.83203	NA	2.13495	NA	5.31708e-05	0.000124127	3.36215e-05	0.00802448	P31542	ATP-dependent Clp protease ATP-binding subunit ClpA homolog CD4B, chloroplastic	Solanum lycopersicum (Tomato) (Lycopersicon esculentum)	0.604	5e-217	comp18954_c0::comp18954_c0_seq1::g.16291::m.16291
-1.82108	2.45771	0.667198	3.61159	9.81332e-12	3.10869e-09	4.58365e-06	1.91107e-11	Q85FP8	Photosystem I reaction center subunit XI (PSI subunit V) (PSI-L)	Cyanidioschyzon merolae (strain 10D) (Red alga)	0.409	1e-20	comp16951_c0::comp16951_c0_seq1::g.13954::m.13954
-1.81124	0.969891	1.29332	1.48781	2.65521e-06	0.0971281	0.000371445	0.00235056	A9XBB1	Bacl-2	Cladocopium sp. C3	0.758	1.7e-76	comp43390_c0::comp43390_c0_seq5::g.60123::m.60123
-1.80598	0.949381	0.157433	2.59792	1.49291e-12	4.12983e-05	0.136753	1.11983e-08	Q9STW6	Heat shock 70 kDa protein 6, chloroplastic (Chloroplast heat shock protein 70-1) (cpHsc70-1) (Heat shock protein 70-6) (AtHsp70-6)	Arabidopsis thaliana (Mouse-ear cress)	0.535	6.1e-177	comp43802_c0::comp43802_c0_seq4::g.61510::m.61510
-1.79743	-0.584064	-0.815731	2.0291	0.00256691	0.612457	0.245928	0.000496231	A0A1Q9DAV1	E3 ubiquitin-protein ligase UPL3	Symbiodinium microadriaticum	0.862	1.7e-111	comp46793_c0::comp46793_c0_seq1::g.65039::m.65039
-1.79709	1.36072	0.161184	2.99663	1.32651e-06	0.00635552	0.42103	3.12123e-08	A0A1Q9EWS0	Uncharacterized protein	Symbiodinium microadriaticum	0.619	2.7e-19	comp10245_c0::comp10245_c0_seq1::g.6489::m.6489
-1.79652	1.59158	0.301571	3.08653	1.0494e-05	0.0112724	0.635943	1.91026e-07	A0A1Q9BYL8	Uncharacterized protein	Symbiodinium microadriaticum	0.572	8.3e-83	comp45623_c0::comp45623_c0_seq1::g.64285::m.64285
-1.79014	NA	2.32261	NA	0.0381251	1	0.0382694	1	A0A1Q9E9L5	RRM domain-containing protein	Symbiodinium microadriaticum	0.543	4.5e-17	comp49380_c0::comp49380_c0_seq1::g.67071::m.67071
-1.78957	NA	1.63821	NA	0.00167057	1	0.00597	1	A0A1Q9D592	Uncharacterized protein	Symbiodinium microadriaticum	0.357	3.5e-15	comp46282_c0::comp46282_c0_seq1::g.64708::m.64708
-1.78833	0.38029	0.533837	1.63479	0.000283165	0.672051	0.288532	0.00143024	Q94K71	CBBY-like protein (AtCbby) (EC 3.1.3.-)	Arabidopsis thaliana (Mouse-ear cress)	0.55	4e-58	comp36226_c0::comp36226_c0_seq1::g.42321::m.42321
-1.78045	NA	NA	NA	1.23038e-05	1	1.28975e-05	1	A0A1Q9D2H2	Uncharacterized protein (Fragment)	Symbiodinium microadriaticum	0.354	7.4e-78	comp36538_c0::comp36538_c0_seq2::g.42916::m.42916
-1.77996	-1.22508	1.34144	-0.786566	0.00148469	0.110709	0.00370424	0.033275	A0A1Q9DD58	ATP-dependent zinc metalloprotease FTSH 10, mitochondrial	Symbiodinium microadriaticum	0.487	2.9e-126	comp31411_c0::comp31411_c0_seq1::g.32842::m.32842
-1.77009	-1.53301	-1.38185	1.61893	0.00201699	0.0762434	0.00177118	4.42169e-06	Q9SAU2	Ribulose-5-phosphate-3-epimerase, chloroplastic (R5P3E) (EC 5.1.3.1) (Pentose-5-phosphate 3-epimerase) (Protein EMBRYO DEFECTIVE 2728)	Arabidopsis thaliana (Mouse-ear cress)	0.752	8.2e-85	comp72886_c0::comp72886_c0_seq1::g.83734::m.83734
-1.76892	1.2946	0.273079	2.79043	9.29351e-09	4.12983e-05	0.0231306	6.41872e-08	NA	Hypothetical protein	#N/A	NA	NaN	comp38950_c0::comp38950_c0_seq2::g.48321::m.48321
-1.76809	0.328736	1.16433	0.932494	0.21374	1	0.782413	0.047448	A0A1Q9D7K8	Beta-adaptin-like protein C	Symbiodinium microadriaticum	0.505	2.8e-158	comp30589_c0::comp30589_c0_seq1::g.31398::m.31398
-1.7658	-0.334896	-0.53918	1.97008	1.07638e-05	0.475004	0.522407	1.58458e-05	A3E3M3	Uncharacterized protein	Pfiesteria piscicida (Dinoflagellate)	0.825	2.3e-50	comp25326_c0::comp25326_c0_seq1::g.23248::m.23248
-1.76311	NA	1.18522	NA	0.000196953	1	0.000249257	1	A0A1Q9EC98	Uncharacterized protein	Symbiodinium microadriaticum	0.32	2.1e-76	comp29503_c0::comp29503_c0_seq1::g.29492::m.29492
-1.76223	2.77462	-0.105538	4.64239	1.81604e-10	5.36797e-10	0.6783	1.10911e-12	Q40296	Fucoxanthin-chlorophyll a-c binding protein B, chloroplastic	Macrocystis pyrifera (Giant kelp) (Fucus pyrifer)	0.412	2.4e-23	comp42608_c0::comp42608_c0_seq4::g.57799::m.57799
-1.7608	NA	2.46032	NA	8.48424e-05	7.1436e-05	2.5159e-06	1	A0A1Q9DSU2	30S ribosomal protein S1	Symbiodinium microadriaticum	0.572	2.6e-188	comp42556_c0::comp42556_c0_seq1::g.57642::m.57642
-1.74762	0.804633	0.157291	2.39496	7.42255e-10	0.0498144	0.0120493	3.5658e-06	A6XMY9	S-adenosylmethionine synthase 1 (AdoMet synthase 1) (EC 2.5.1.6) (Methionine adenosyltransferase 1) (MAT 1)	Triticum monococcum (Einkorn wheat) (Crithodium monococcum)	0.57	2.6e-120	comp39897_c0::comp39897_c0_seq1::g.50595::m.50595
-1.73516	0.0394138	-0.569848	2.34442	1.52539e-10	0.460165	0.01575	1.01437e-07	Q9M4S8	Triosephosphate isomerase, chloroplastic (TIM) (Triose-phosphate isomerase) (EC 5.3.1.1)	Fragaria ananassa (Strawberry) (Fragaria chiloensis x Fragaria virginiana)	0.519	1e-74	comp25898_c0::comp25898_c0_seq1::g.24065::m.24065
-1.72423	0.410869	-0.725132	2.86023	1.0494e-05	0.00490045	0.263169	1.87946e-06	C5KD17	Uncharacterized protein	Perkinsus marinus (strain ATCC 50983 / TXsc)	0.523	1.2e-18	comp58455_c0::comp58455_c0_seq1::g.74418::m.74418
-1.70624	NA	1.32584	NA	1.09526e-08	8.77986e-06	3.32154e-07	0.000137113	P06660	Heat shock-like 85 kDa protein	Trypanosoma cruzi	0.429	7.1e-148	comp40576_c0::comp40576_c0_seq1::g.52322::m.52322
-1.7033	-0.125447	-0.831641	2.40949	2.24042e-05	0.454212	0.00490028	4.76532e-06	P11915	Sterol carrier protein 2 (SCP-2) (Acetyl-CoA C-myristoyltransferase) (EC 2.3.1.155) (Non-specific lipid-transfer protein) (NSL-TP) (Propanoyl-CoA C-acyltransferase) (EC 2.3.1.176) (SCP-2/3-oxoacyl-CoA thiolase) (SCP-2/thiolase) (EC 2.3.1.16) (SCP-chi) (Sterol carrier protein X) (SCP-X) (Straight-chain acyl-CoA oxidase) (SCPX)	Rattus norvegicus (Rat)	0.413	1.8e-18	comp39943_c0::comp39943_c0_seq2::g.50712::m.50712
-1.69832	NA	0.328863	NA	0.0215585	1	0.151118	1	A0A1Q9EA68	Uncharacterized protein	Symbiodinium microadriaticum	0.896	2.7e-82	comp18976_c0::comp18976_c0_seq1::g.16319::m.16319
-1.69779	-0.205081	-2.2417	3.73441	7.16726e-06	0.0226216	4.12382e-09	1.48253e-11	A0A1Q9ER88	C2H2-type domain-containing protein	Symbiodinium microadriaticum	0.644	4.6e-26	comp12907_c0::comp12907_c0_seq1::g.9689::m.9689
-1.68956	1.56075	0.684732	2.56557	0.000459116	0.00241449	0.315684	0.000255649	A0A1Q9DAN2	Cupin_3 domain-containing protein	Symbiodinium microadriaticum	0.757	4e-39	comp46999_c0::comp46999_c0_seq1::g.65190::m.65190
-1.68366	1.23855	0.439683	2.48252	7.37067e-09	0.00025107	0.0315573	8.56284e-06	E8Z6L5	60s acidic ribosomal protein p1	Pfiesteria piscicida (Dinoflagellate)	0.795	8.2e-24	comp30167_c1::comp30167_c1_seq1::g.30712::m.30712
-1.68315	-0.447407	-0.187739	1.42349	0.000125531	0.431147	0.508112	0.00346203	A0A1Q9EV90	Glutaredoxin-related protein 5, mitochondrial	Symbiodinium microadriaticum	0.86	9e-65	comp10375_c0::comp10375_c0_seq1::g.6646::m.6646
-1.68151	0.445103	0.320691	1.80592	4.17237e-06	0.220895	0.570236	8.50839e-06	O27051	D-3-phosphoglycerate dehydrogese (PGDH) (EC 1.1.1.95)	Methanothermobacter thermautotrophicus (strain ATCC 29096 / DSM 1053 / JCM 10044 / NBRC 100330 / Delta H) (Methanobacterium thermoautotrophicum)	0.3	2.1e-25	comp38954_c0::comp38954_c0_seq1::g.48329::m.48329
-1.67891	2.41647	-1.57752	5.6729	1.2176e-07	3.47516e-08	3.93015e-07	1.76142e-12	A0A1Q9D599	Putative ABC transporter ATP-binding protein	Symbiodinium microadriaticum	0.471	3.1e-45	comp42211_c0::comp42211_c0_seq3::g.56683::m.56683
-1.67753	NA	0.854005	NA	3.45383e-05	1	8.03519e-05	1	Q6AYD3	Proliferation-associated protein 2G4	Rattus norvegicus (Rat)	0.501	2e-89	comp9141_c0::comp9141_c0_seq1::g.5205::m.5205
-1.67431	1.92341	1.34105	2.25667	1.88808e-08	0.000221705	1.60875e-08	2.34142e-06	Q12613	Glutamine synthetase (GS) (EC 6.3.1.2) (Glutamate--ammonia ligase)	Colletotrichum gloeosporioides (Anthracnose fungus) (Glomerella cingulata)	0.556	7.5e-107	comp43791_c0::comp43791_c0_seq5::g.61463::m.61463
-1.67245	NA	-0.211221	NA	9.03224e-07	0.640332	0.350875	0.000250681	P99029	Peroxiredoxin-5, mitochondrial (EC 1.11.1.24) (Antioxidant enzyme B166) (AOEB166) (Liver tissue 2D-page spot 2D-0014IV) (PLP) (Peroxiredoxin V) (Prx-V) (Peroxisomal antioxidant enzyme) (Thioredoxin peroxidase PMP20) (Thioredoxin-dependent peroxiredoxin 5)	Mus musculus (Mouse)	0.53	3.4e-30	comp98154_c0::comp98154_c0_seq1::g.87739::m.87739
-1.66993	0.230803	-0.573232	2.47397	0.000557027	0.976784	0.237149	6.15867e-05	A0A1Q9DAJ5	Uncharacterized protein	Symbiodinium microadriaticum	0.515	4.6e-06	comp30000_c0::comp30000_c0_seq1::g.30393::m.30393
-1.66979	2.24492	0.287765	3.62694	4.13547e-08	5.50236e-09	0.000782051	9.03459e-10	A0A4Y1YQ38	Fucoxanthin-chlorophyll a-c binding protein, chloroplastic (FCP)	Chattonella marina var. antiqua (Red tide flagellate) (Chattonella antiqua)	0.313	1.7e-07	comp40671_c0::comp40671_c0_seq3::g.52563::m.52563
-1.66527	1.45215	-0.476366	3.59379	3.26496e-05	0.00131902	0.581237	3.97967e-07	B0JWU6	ATP synthase subunit a (ATP synthase F0 sector subunit a) (F-ATPase subunit 6)	Microcystis aeruginosa (strain NIES-843)	0.746	1.8e-74	comp41190_c0::comp41190_c0_seq1::g.53889::m.53889
-1.66238	0.66246	-0.279474	2.60431	3.63827e-07	0.0808484	0.766506	1.87946e-06	A0A1Q9DSZ5	Uncharacterized protein	Symbiodinium microadriaticum	0.829	9.6e-83	comp31318_c0::comp31318_c0_seq1::g.32651::m.32651
-1.66105	0.172991	1.20933	0.624714	3.05661e-07	0.0027142	5.78784e-08	0.0187235	P83373	Malate dehydrogese, mitochondrial (EC 1.1.1.37)	Fragaria ananassa (Strawberry) (Fragaria chiloensis x Fragaria virginiana)	0.543	4.9e-87	comp30089_c0::comp30089_c0_seq1::g.30554::m.30554
-1.65839	NA	0.272442	NA	0.00175165	0.00343326	1	0.01977	Q9BPL7	Enolase 2 (EC 4.2.1.11) (2-phospho-D-glycerate hydro-lyase 2) (2-phosphoglycerate dehydratase 2)	Toxoplasma gondii	0.69	2.5e-171	comp39062_c0::comp39062_c0_seq4::g.48579::m.48579
-1.65537	0.990823	-0.0782779	2.72447	1.3338e-06	0.189401	0.350892	2.55987e-05	Q40297	Fucoxanthin-chlorophyll a-c binding protein A, chloroplastic	Macrocystis pyrifera (Giant kelp) (Fucus pyrifer)	0.323	1e-10	comp19397_c0::comp19397_c0_seq2::g.16785::m.16785
-1.64812	NA	1.19994	NA	0.000396413	0.00221426	8.83539e-05	1	F1R4U0	Tricarboxylate transport protein B, mitochondrial (Citrate transport protein B) (Solute carrier family 25 member 1b)	Danio rerio (Zebrafish) (Brachydanio rerio)	0.435	1.9e-60	comp33958_c0::comp33958_c0_seq4::g.37696::m.37696
-1.62893	0.531758	1.36507	0.795625	0.00296789	0.00859559	0.00265502	0.0505813	A0A1Q9CNN8	Uncharacterized protein	Symbiodinium microadriaticum	0.535	7e-85	comp33180_c0::comp33180_c0_seq1::g.36233::m.36233
-1.62861	NA	NA	NA	0.000631868	1	0.000155942	1	O14448	cAMP-dependent protein kise regulatory subunit (PKA regulatory subunit)	Magnaporthe oryzae (strain 70-15 / ATCC MYA-4617 / FGSC 8958) (Rice blast fungus) (Pyricularia oryzae)	0.416	2.2e-51	comp45977_c0::comp45977_c0_seq1::g.64513::m.64513
-1.62657	NA	0.543568	NA	0.00187048	0.00581273	0.00779573	0.013655	Q08587	Fucoxanthin-chlorophyll a-c binding protein D, chloroplastic	Phaeodactylum tricornutum (Diatom)	0.341	1.4e-07	comp30192_c0::comp30192_c0_seq1::g.30739::m.30739
-1.62589	1.39469	0.905656	2.11492	0.00312547	0.106424	0.00492451	0.00553901	A0A1Q9DVV4	Heterogeneous nuclear ribonucleoprotein U-like protein 1	Symbiodinium microadriaticum	0.597	4.1e-58	comp44314_c0::comp44314_c0_seq1::g.63418::m.63418
-1.62527	2.8087	0.745171	3.68879	1.31451e-09	1.63292e-05	0.00189935	2.95542e-08	P93664	Light-harvesting complex stress-related protein 1, chloroplastic (Chlorophyll a-b binding protein LHCSR1)	Chlamydomonas reinhardtii (Chlamydomonas smithii)	0.369	5.9e-13	comp34756_c0::comp34756_c0_seq3::g.39313::m.39313
-1.62357	NA	0.371269	NA	2.7401e-05	0.00658821	0.0231306	0.00828724	Q1ACM8	ATP synthase subunit alpha, chloroplastic (EC 7.1.2.2) (ATP synthase F1 sector subunit alpha) (F-ATPase subunit alpha)	Chara vulgaris (Common stonewort)	0.508	1.1e-110	comp37282_c0::comp37282_c0_seq1::g.44495::m.44495
-1.61879	-0.685761	-1.44848	2.38151	2.65521e-06	0.00302007	0.000214615	2.95583e-06	A0A1Q9D706	ANK_REP_REGION domain-containing protein	Symbiodinium microadriaticum	0.815	1.3e-84	comp67209_c0::comp67209_c0_seq1::g.80843::m.80843
-1.61172	NA	0.776294	NA	0.000375553	0.127988	7.16553e-05	1	A0A1Q9ETK9	Erythronolide synthase, modules 5 and 6	Symbiodinium microadriaticum	0.756	6.2e-101	comp9867_c0::comp9867_c0_seq1::g.6123::m.6123
-1.61089	2.36255	1.8867	2.08674	0.000145288	0.000110451	1.28687e-06	0.000679252	Q5Z5A8	Photosystem II stability/assembly factor HCF136, chloroplastic	Oryza sativa subsp. japonica (Rice)	0.452	8.2e-82	comp29383_c0::comp29383_c0_seq1::g.29250::m.29250
-1.60845	1.4676	-0.102857	3.17891	6.24307e-05	0.000199893	0.905834	8.6445e-09	Q40300	Fucoxanthin-chlorophyll a-c binding protein F, chloroplastic (Fragment)	Macrocystis pyrifera (Giant kelp) (Fucus pyrifer)	0.309	9.7e-14	comp19571_c0::comp19571_c0_seq1::g.16979::m.16979
-1.59731	1.39085	1.01121	1.97696	4.07232e-09	7.20171e-05	6.13707e-05	2.26221e-06	P22513	Glyceraldehyde-3-phosphate dehydrogese, glycosomal (GAPDH) (EC 1.2.1.12)	Trypanosoma cruzi	0.645	1e-70	comp43936_c0::comp43936_c0_seq2::g.62096::m.62096
-1.59404	NA	1.8268	NA	0.00202185	0.695414	0.00492451	1	A0A1Q9D315	Pentatricopeptide repeat-containing protein	Symbiodinium microadriaticum	0.803	2.8e-214	comp7338_c0::comp7338_c0_seq1::g.3103::m.3103
-1.5916	1.31496	0.78552	2.12104	4.17237e-06	0.000254406	0.001076	3.5658e-06	Q7JNS1	Triosephosphate isomerase (TIM) (EC 5.3.1.1) (Triose-phosphate isomerase)	Drosophila simulans (Fruit fly)	0.522	1.1e-63	comp10286_c0::comp10286_c0_seq1::g.6538::m.6538
-1.58371	0.49054	0.284616	1.78964	0.000597339	0.254879	0.228145	6.9774e-05	O67716	Aspartate-semialdehyde dehydrogese (ASA dehydrogese) (ASADH) (EC 1.2.1.11) (Aspartate-beta-semialdehyde dehydrogese)	Aquifex aeolicus (strain VF5)	0.455	5.6e-74	comp39831_c0::comp39831_c0_seq1::g.50445::m.50445
-1.57621	NA	NA	NA	0.00204202	0.663215	0.000149739	1	A0A1Q9DQP9	Uncharacterized protein	Symbiodinium microadriaticum	0.678	1.6e-80	comp27092_c0::comp27092_c0_seq1::g.25736::m.25736
-1.576	0.817726	-0.0468747	2.4406	0.000133363	0.00579768	1	0.000169001	P26259	4-hydroxy-tetrahydrodipicolite synthase, chloroplastic (HTPA synthase) (EC 4.3.3.7)	Zea mays (Maize)	0.581	2.4e-98	comp27285_c0::comp27285_c0_seq1::g.26024::m.26024
-1.57581	NA	0.139891	NA	0.00147445	1	0.847511	1	O49954	Glycine dehydrogese (decarboxylating), mitochondrial (EC 1.4.4.2) (Glycine cleavage system P protein) (Glycine decarboxylase) (Glycine dehydrogese (aminomethyl-transferring))	Solanum tuberosum (Potato)	0.534	5e-291	comp43375_c0::comp43375_c0_seq1::g.60080::m.60080
-1.57408	0.858596	-0.130211	2.56289	0.000141619	0.00193716	1	1.14783e-07	Q2RV21	ATP synthase subunit delta (ATP synthase F(1) sector subunit delta) (F-type ATPase subunit delta) (F-ATPase subunit delta)	Rhodospirillum rubrum (strain ATCC 11170 / ATH 1.1.1 / DSM 467 / LMG 4362 / NCIB 8255 / S1)	0.377	2.3e-21	comp48508_c0::comp48508_c0_seq1::g.66364::m.66364
-1.57403	NA	-0.770632	NA	0.000196953	1	0.0803891	0.000113865	O05399	Uncharacterized transporter YrhG	Bacillus subtilis (strain 168)	0.365	8.9e-41	comp38296_c0::comp38296_c0_seq3::g.46843::m.46843
-1.5739	NA	0.88091	NA	0.00037556	0.00232369	0.00177118	1	Q9LPG6	Trifunctiol UDP-glucose 4,6-dehydratase/UDP-4-keto-6-deoxy-D-glucose 3,5-epimerase/UDP-4-keto-L-rhamnose-reductase RHM2 (NDP-rhamnose synthase) (Protein MUCILAGE-MODIFIED 4) (Protein RHAMNOSE BIOSYNTHESIS 2) (Rhamnose biosynthetic enzyme 2) (AtRHM2) (UDP-L-rhamnose synthase MUM4) [Includes: UDP-glucose 4,6-dehydratase (EC 4.2.1.76); UDP-4-keto-6-deoxy-D-glucose 3,5-epimerase/UDP-4-keto-L-rhamnose…	Arabidopsis thaliana (Mouse-ear cress)	0.554	1e-213	comp9188_c0::comp9188_c0_seq1::g.5265::m.5265
-1.57282	NA	1.3146	NA	0.000564778	0.000732179	5.24339e-06	0.00613556	P45623	Delta-aminolevulinic acid dehydratase, chloroplastic (ALAD) (ALADH) (EC 4.2.1.24) (Porphobilinogen synthase)	Selaginella martensii (Martens's spike moss)	0.653	2.6e-123	comp40309_c0::comp40309_c0_seq1::g.51638::m.51638
-1.57122	1.14012	0.042237	2.6691	3.63818e-06	0.00160677	0.850256	0.00010228	Q9MSC2	Photosystem II protein D1 (PSII D1 protein) (EC 1.10.3.9) (Photosystem II Q(B) protein)	Heterocapsa rotundata (Dinoflagellate) (Amphidinium rotundatum)	0.906	7.4e-173	comp44184_c0::comp44184_c0_seq1::g.63291::m.63291
-1.56973	0.724918	0.368205	1.92644	1.09526e-08	0.000570028	0.000291807	3.2344e-08	P90519	Elongation factor 1-alpha (EF-1-alpha)	Cryptosporidium parvum	0.436	4.4e-99	comp44025_c0::comp44025_c0_seq1::g.62492::m.62492
-1.56548	2.46172	0.564359	3.46284	1.2176e-07	5.74724e-08	0.00124604	6.00421e-10	Q40301	Fucoxanthin-chlorophyll a-c binding protein E, chloroplastic	Macrocystis pyrifera (Giant kelp) (Fucus pyrifer)	0.352	1.2e-14	comp30161_c0::comp30161_c0_seq1::g.30701::m.30701
-1.56283	0.617877	-0.725727	2.90643	5.92733e-07	0.000221705	0.00632752	4.42169e-06	Q93VI4	Polyadenylate-binding protein 1 (AtPabN1) (Poly(A)-binding protein 1) (Nuclear poly(A)-binding protein 1) (Poly(A)-binding protein I) (PABI)	Arabidopsis thaliana (Mouse-ear cress)	0.362	3.2e-07	comp45160_c0::comp45160_c0_seq1::g.63972::m.63972
-1.56076	-0.109548	0.533563	0.917645	0.000971553	0.837001	0.00458691	0.0342908	P51133	Cytochrome b-c1 complex subunit Rieske-3, mitochondrial (EC 7.1.1.8) (Complex III subunit 5-3) (Rieske iron-sulfur protein 3) (RISP3) (Ubiquinol-cytochrome c reductase iron-sulfur subunit 3)	Nicotiana tabacum (Common tobacco)	0.539	9.7e-51	comp38057_c0::comp38057_c0_seq1::g.46296::m.46296
-1.55972	2.08129	-0.0752042	3.71621	7.26265e-13	1.64739e-12	0.370014	2.63937e-12	Q40300	Fucoxanthin-chlorophyll a-c binding protein F, chloroplastic (Fragment)	Macrocystis pyrifera (Giant kelp) (Fucus pyrifer)	0.309	9.7e-14	comp32698_c0::comp32698_c0_seq3::g.35258::m.35258
-1.55384	2.05183	0.921306	2.68437	0.00376897	0.0032143	0.00265502	1.09489e-05	Q91V92	ATP-citrate synthase (EC 2.3.3.8) (ATP-citrate (pro-S-)-lyase) (Citrate cleavage enzyme)	Mus musculus (Mouse)	0.573	0	comp47755_c0::comp47755_c0_seq1::g.65773::m.65773
-1.55337	1.88606	2.03056	1.40886	0.00168482	0.0373543	0.000385216	0.0118719	O78410	ATP-dependent Clp protease ATP-binding subunit ClpA homolog	Guillardia theta (Cryptophyte) (Cryptomonas phi)	0.581	3.2e-272	comp41768_c0::comp41768_c0_seq1::g.55429::m.55429
-1.55263	NA	-0.751605	NA	1.60849e-05	9.81916e-05	0.114303	1.86443e-08	A0A1Q9C520	Fucoxanthin-chlorophyll a-c binding protein A, chloroplastic	Symbiodinium microadriaticum	0.683	3.3e-37	comp3079_c0::comp3079_c0_seq1::g.1055::m.1055
-1.55098	NA	0.647421	NA	0.000538212	0.000142507	0.033802	0.00026761	Q9SSA5	Peptidyl-prolyl cis-trans isomerase CYP38, chloroplastic (PPIase CYP38) (EC 5.2.1.8) (Rotamase CYP38) (Thylakoid lumen PPIase)	Arabidopsis thaliana (Mouse-ear cress)	0.365	1.4e-55	comp47529_c0::comp47529_c0_seq1::g.65591::m.65591
-1.54897	0.220954	0.389381	1.38055	3.63827e-07	0.0717097	0.0164513	0.001572	A0A1Q9ELI9	Uncharacterized protein	Symbiodinium microadriaticum	0.482	1.8e-21	comp19576_c0::comp19576_c0_seq1::g.16985::m.16985
-1.54897	0.225018	-0.21556	1.98954	9.29604e-06	0.384686	1	1.98361e-07	O27051	D-3-phosphoglycerate dehydrogese (PGDH) (EC 1.1.1.95)	Methanothermobacter thermautotrophicus (strain ATCC 29096 / DSM 1053 / JCM 10044 / NBRC 100330 / Delta H) (Methanobacterium thermoautotrophicum)	0.3	2.1e-25	comp10389_c0::comp10389_c0_seq1::g.6656::m.6656
-1.54657	NA	NA	NA	0.00556998	1	0.00312104	1	A2C033	50S ribosomal protein L1	Prochlorococcus marinus (strain NATL1A)	0.368	6e-34	comp40217_c0::comp40217_c0_seq1::g.51425::m.51425
-1.54	0.770193	-1.47781	3.788	1.55021e-06	0.363806	0.00305152	3.90052e-08	A0A1Q9CYV7	Uncharacterized protein	Symbiodinium microadriaticum	0.497	1.4e-33	comp46260_c0::comp46260_c0_seq1::g.64696::m.64696
-1.53787	1.18265	-0.266466	2.98698	0.00113099	0.191983	1	5.6729e-05	A0A1Q9E487	Ornithine decarboxylase	Symbiodinium microadriaticum	0.544	6.5e-52	comp31497_c0::comp31497_c0_seq1::g.32999::m.32999
-1.53627	NA	0.146668	NA	0.000648016	0.0205426	0.786233	0.355363	Q7ZXQ8	DJ homolog subfamily B member 14	Xenopus laevis (African clawed frog)	0.438	1.2e-07	comp48298_c0::comp48298_c0_seq1::g.66206::m.66206
-1.53302	NA	NA	NA	0.000187467	1	9.6304e-05	1	Q6K6N7	Probable protein phosphatase 2C 14 (OsPP2C14) (EC 3.1.3.16)	Oryza sativa subsp. japonica (Rice)	0.321	5.3e-26	comp51204_c0::comp51204_c0_seq1::g.68421::m.68421
-1.53285	0.981367	-0.218377	2.73259	7.9961e-10	4.23069e-07	0.69528	1.48253e-11	Q40297	Fucoxanthin-chlorophyll a-c binding protein A, chloroplastic	Macrocystis pyrifera (Giant kelp) (Fucus pyrifer)	0.323	1e-10	comp43204_c0::comp43204_c0_seq1::g.59530::m.59530
-1.53061	-0.309426	-0.231774	1.45296	0.00278393	0.641722	0.870538	0.0010452	O13755	Fumarate reductase (FRDS) (EC 1.3.1.6) (FAD-dependent oxidoreductase) (DH-dependent fumarate reductase)	Schizosaccharomyces pombe (strain 972 / ATCC 24843) (Fission yeast)	0.3	2e-41	comp44488_c0::comp44488_c0_seq1::g.63550::m.63550
-1.52751	NA	0.868219	NA	0.00120464	0.131495	0.0392162	1	Q7TXL8	Phenolphthiocerol/phthiocerol polyketide synthase subunit C (EC 2.3.1.292) ((Phenol)carboxyphthiodiolenone synthase subunit C) (Beta-ketoacyl-acyl-carrier-protein synthase I) (Phthiocerol synthesis polyketide synthase type I PpsC)	Mycobacterium bovis (strain ATCC BAA-935 / AF2122/97)	0.264	5.1e-15	comp11763_c0::comp11763_c0_seq1::g.8277::m.8277
-1.52664	2.09058	0.72391	2.89331	6.53448e-06	1.88355e-05	0.0228181	9.41903e-06	Q2Y5X9	Polyribonucleotide nucleotidyltransferase (EC 2.7.7.8) (Polynucleotide phosphorylase) (PNPase)	Nitrosospira multiformis (strain ATCC 25196 / NCIMB 11849 / C 71)	0.358	3.2e-12	comp16664_c0::comp16664_c0_seq1::g.13636::m.13636
-1.52633	NA	0.960254	NA	0.000255407	6.63798e-05	0.00338949	0.000113865	A0A1Q9DXM6	Divalent metal cation transporter MntH	Symbiodinium microadriaticum	0.668	4.4e-109	comp34319_c0::comp34319_c0_seq1::g.38407::m.38407
-1.5244	NA	-0.53014	NA	6.88917e-07	1.16065e-07	0.417549	8.086e-09	Q40297	Fucoxanthin-chlorophyll a-c binding protein A, chloroplastic	Macrocystis pyrifera (Giant kelp) (Fucus pyrifer)	0.323	1e-10	comp38573_c0::comp38573_c0_seq1::g.47452::m.47452
-1.5136	3.31337	-0.199792	5.02676	9.82108e-07	1.90306e-09	0.913063	2.92055e-11	A0A1Q9D599	Putative ABC transporter ATP-binding protein	Symbiodinium microadriaticum	0.471	3.1e-45	comp44061_c0::comp44061_c0_seq2::g.62667::m.62667
-1.51325	2.41129	1.19761	2.72694	0.000469789	0.000335093	0.00171836	0.000760059	O14134	mR export factor elf1	Schizosaccharomyces pombe (strain 972 / ATCC 24843) (Fission yeast)	0.363	4.3e-163	comp43843_c0::comp43843_c0_seq1::g.61673::m.61673
-1.5125	NA	-0.181103	NA	0.0459735	1	1	1	P55809	Succinyl-CoA:3-ketoacid coenzyme A transferase 1, mitochondrial (EC 2.8.3.5) (3-oxoacid CoA-transferase 1) (Somatic-type succinyl-CoA:3-oxoacid CoA-transferase) (SCOT-s)	Homo sapiens (Human)	0.582	8.4e-163	comp24833_c0::comp24833_c0_seq2::g.22700::m.22700
-1.51003	NA	0.365689	NA	0.00171867	0.663215	0.184242	0.36538	A0A1Q9CNN9	Beta-glucosidase (EC 3.2.1.21)	Symbiodinium microadriaticum	0.63	4.9e-104	comp40797_c0::comp40797_c0_seq1::g.52907::m.52907
-1.5095	NA	1.67116	NA	0.000190254	1.90214e-05	3.09323e-05	0.00388496	B0CFQ6	60 kDa chaperonin 1 (GroEL protein 1) (Protein Cpn60 1)	Acaryochloris marina (strain MBIC 11017)	0.491	5e-142	comp40365_c0::comp40365_c0_seq1::g.51776::m.51776
-1.50853	1.77628	0.299053	2.98576	7.26265e-13	7.2703e-12	0.00947272	3.2344e-08	Q8R9W1	Acyl carrier protein (ACP)	Caldanaerobacter subterraneus subsp. tengcongensis (strain DSM 15242 / JCM 11007 / NBRC 100824 / MB4) (Thermoanaerobacter tengcongensis)	0.551	8.4e-14	comp12293_c0::comp12293_c0_seq1::g.8934::m.8934
-1.50747	NA	NA	NA	0.00278366	0.158263	0.00267683	1	A0A1Q9E502	Uncharacterized protein	Symbiodinium microadriaticum	0.867	1.3e-142	comp49480_c0::comp49480_c0_seq1::g.67149::m.67149
-1.50628	1.04891	1.24148	1.31372	0.0737541	0.331827	0.233384	0.0121031	Q66H80	Coatomer subunit delta (Archain) (Delta-coat protein) (Delta-COP)	Rattus norvegicus (Rat)	0.341	4e-72	comp35077_c0::comp35077_c0_seq1::g.39911::m.39911
-1.50468	2.01002	2.36472	1.14998	5.23128e-05	7.11193e-06	6.57549e-09	0.00143552	A0A1Q9D6C9	Oxalate decarboxylase OxdD	Symbiodinium microadriaticum	0.844	3.9e-198	comp35552_c0::comp35552_c0_seq1::g.40864::m.40864
-1.49085	NA	0.466167	NA	0.0118508	0.150111	0.996534	0.487051	A0A1Q9CUY8	Uncharacterized protein	Symbiodinium microadriaticum	0.565	1.4e-49	comp27495_c0::comp27495_c0_seq1::g.26332::m.26332
-1.48547	NA	0.533323	NA	0.00942642	1	0.544364	1	A0A1Q9CHY0	Uncharacterized protein	Symbiodinium microadriaticum	0.757	4.8e-98	comp12177_c0::comp12177_c0_seq1::g.8776::m.8776
-1.48542	2.03558	-0.0151971	3.53619	8.79087e-05	0.0199218	1	1.18779e-05	A0A1Q9EH95	ATPase RavA	Symbiodinium microadriaticum	0.404	5.2e-37	comp19636_c0::comp19636_c0_seq1::g.17041::m.17041
-1.48383	1.44008	1.79196	1.13194	4.8025e-06	2.25704e-05	1.09085e-06	0.000411339	A0A1Q9ENF7	2-methylcitrate dehydratase 1	Symbiodinium microadriaticum	0.89	4.6e-282	comp40588_c0::comp40588_c0_seq2::g.52345::m.52345
-1.47753	0.889686	1.06256	1.30465	0.000429305	0.0475811	0.0014985	0.00852327	A0A1Q9F1Q0	Tetratricopeptide repeat protein 28	Symbiodinium microadriaticum	0.838	1.4e-189	comp29641_c0::comp29641_c0_seq1::g.29738::m.29738
-1.47363	NA	-1.31726	NA	1.9598e-06	1	0.001076	1.12785e-05	NA	Hypothetical protein	#N/A	NA	NaN	comp35595_c0::comp35595_c0_seq1::g.40950::m.40950
-1.46834	1.96322	1.65633	1.77523	3.92594e-08	0.000170942	2.17775e-08	5.15442e-05	P61286	Polyadenylate-binding protein 1 (PABP-1) (Poly(A)-binding protein 1)	Bos taurus (Bovine)	0.544	6.4e-113	comp18175_c0::comp18175_c0_seq2::g.15374::m.15374
-1.46805	0.650965	0.171366	1.94765	0.000145288	0.129504	0.984526	0.000103836	A0A1Q9D1J9	Protein disulfide-isomerase (EC 5.3.4.1)	Symbiodinium microadriaticum	0.644	1e-96	comp10303_c0::comp10303_c0_seq1::g.6555::m.6555
-1.4626	NA	2.35512	NA	7.85993e-06	0.0013081	3.11728e-05	1	Q84K11	Serine/threonine-protein phosphatase 5 (EC 3.1.3.16) (LePP5)	Solanum lycopersicum (Tomato) (Lycopersicon esculentum)	0.388	8.7e-67	comp27895_c0::comp27895_c0_seq1::g.26952::m.26952
-1.45964	NA	-0.357821	NA	0.000842408	0.0503833	0.228145	0.312008	A0A1Q9EQH1	Putative tR (Adenine(37)-N6)-methyltransferase	Symbiodinium microadriaticum	0.464	7e-30	comp55793_c0::comp55793_c0_seq1::g.72268::m.72268
-1.45939	NA	0.63076	NA	0.00246755	0.147938	0.000164882	1	Q94A68	Uncharacterized oxidoreductase At1g06690, chloroplastic (EC 1.-.-.-)	Arabidopsis thaliana (Mouse-ear cress)	0.459	2.2e-73	comp38534_c0::comp38534_c0_seq1::g.47369::m.47369
-1.45553	NA	0.761099	NA	0.0288442	1	0.477278	1	NA	Hypothetical protein	#N/A	NA	NaN	comp75753_c0::comp75753_c0_seq1::g.84824::m.84824
-1.45205	NA	-0.440103	NA	0.00303917	1	0.797417	0.961283	A0A1Q9EJ89	AP-1 complex subunit gamma-1	Symbiodinium microadriaticum	0.69	1.8e-62	comp47136_c0::comp47136_c0_seq1::g.65281::m.65281
-1.45109	0.37042	0.650238	1.17127	3.26496e-05	0.314101	0.0269271	0.00166698	A3PGR7	L-malyl-CoA/beta-methylmalyl-CoA lyase (EC 4.1.3.24) ((3S)-malyl-CoA/beta-methylmalyl-CoA lyase)	Rhodobacter sphaeroides (strain ATCC 17029 / ATH 2.4.9)	0.32	8.9e-36	comp44532_c0::comp44532_c0_seq1::g.63577::m.63577
-1.44994	NA	2.3669	NA	0.0010538	0.00210703	7.16553e-05	1	O65502	Protein HIGH CHLOROPHYLL FLUORESCENCE PHENOTYPE 244, chloroplastic	Arabidopsis thaliana (Mouse-ear cress)	0.494	6.3e-86	comp47254_c0::comp47254_c0_seq1::g.65395::m.65395
-1.44844	2.69587	0.907934	3.23637	0.00346221	5.34369e-05	0.00490028	2.26987e-05	Q40300	Fucoxanthin-chlorophyll a-c binding protein F, chloroplastic (Fragment)	Macrocystis pyrifera (Giant kelp) (Fucus pyrifer)	0.309	9.7e-14	comp66797_c0::comp66797_c0_seq1::g.80585::m.80585
-1.44729	2.33222	0.542822	3.23669	2.24042e-05	1.52499e-05	0.0315573	2.00283e-09	Q91V92	ATP-citrate synthase (EC 2.3.3.8) (ATP-citrate (pro-S-)-lyase) (Citrate cleavage enzyme)	Mus musculus (Mouse)	0.573	0	comp37729_c0::comp37729_c0_seq1::g.45531::m.45531
-1.44269	NA	1.54828	NA	0.00540398	1	0.00608895	1	D2Z027	O-ureido-L-serine synthase (EC 2.6.99.3) (Cysteine synthase homolog DscD) (EC 2.5.1.47) (O-acetylserine sulfhydrylase)	Streptomyces lavendulae	0.508	1.1e-86	comp38862_c0::comp38862_c0_seq1::g.48128::m.48128
-1.44242	1.87065	-0.680585	3.99365	5.14081e-05	0.000441062	0.00442627	8.8965e-11	O80796	Membrane-associated protein VIPP1, chloroplastic (Protein VESICLE-INDUCING PROTEIN IN PLASTIDS 1)	Arabidopsis thaliana (Mouse-ear cress)	0.472	5.3e-45	comp46605_c0::comp46605_c0_seq1::g.64916::m.64916
-1.44088	1.62477	1.19507	1.87058	4.8025e-06	0.000295607	0.00685052	0.000165857	Q4L6I1	30S ribosomal protein S1	Staphylococcus haemolyticus (strain JCSC1435)	0.316	5.1e-24	comp45250_c0::comp45250_c0_seq1::g.64043::m.64043
-1.4368	1.93887	1.52606	1.84962	0.000557027	0.000221705	1.59353e-05	0.00323442	P29341	Polyadenylate-binding protein 1 (PABP-1) (Poly(A)-binding protein 1)	Mus musculus (Mouse)	0.377	4.6e-93	comp40263_c0::comp40263_c0_seq2::g.51536::m.51536
-1.43543	1.64388	1.10661	1.97269	0.00398668	0.00142397	0.00886186	0.000358346	P49076	ADP-ribosylation factor	Zea mays (Maize)	0.81	1.8e-76	comp26087_c0::comp26087_c0_seq1::g.24303::m.24303
-1.43439	NA	1.48892	NA	0.000229809	3.89561e-05	4.58365e-06	0.000168078	Q0A845	Malate synthase G (EC 2.3.3.9)	Alkalilimnicola ehrlichii (strain ATCC BAA-1101 / DSM 17681 / MLHE-1)	0.508	2.2e-212	comp37651_c0::comp37651_c0_seq1::g.45339::m.45339
-1.43437	0.426715	0.421577	1.43951	1.0494e-05	0.22509	0.00215532	0.00010228	A0A1Q9EML6	TBC domain-containing protein C4G8.04	Symbiodinium microadriaticum	0.642	7.9e-169	comp39563_c0::comp39563_c0_seq1::g.49773::m.49773
-1.43042	1.19287	-0.181683	2.80497	4.8025e-06	0.000367071	0.982937	2.54359e-09	A0A1Q9D5D7	Protein phosphatase 1 regulatory subunit 12B	Symbiodinium microadriaticum	0.826	6.6e-101	comp17165_c0::comp17165_c0_seq1::g.14157::m.14157
-1.43039	1.31827	-0.112756	2.86142	9.82108e-07	1.13513e-06	0.0864357	1.23596e-08	Q9SBN3	Cytochrome b6-f complex iron-sulfur subunit, chloroplastic (EC 7.1.1.6) (Plastohydroquinone:plastocyanin oxidoreductase iron-sulfur protein) (Rieske iron-sulfur protein) (ISP) (RISP)	Volvox carteri (Green alga)	0.549	1.9e-52	comp42318_c0::comp42318_c0_seq4::g.56990::m.56990
-1.42765	-1.73327	-1.63759	1.33196	1.07638e-05	0.000952895	0.000549839	0.000621084	Q7XJ02	Probable L-ascorbate peroxidase 7, chloroplastic (EC 1.11.1.11) (OsAPx7)	Oryza sativa subsp. japonica (Rice)	0.527	8.4e-78	comp32685_c0::comp32685_c0_seq1::g.35239::m.35239
-1.42484	1.03308	-0.46093	2.91885	0.00245673	0.0037114	0.786151	0.000179587	Q2QX01	Monothiol glutaredoxin-S12, chloroplastic	Oryza sativa subsp. japonica (Rice)	0.4	5e-41	comp39424_c0::comp39424_c0_seq1::g.49450::m.49450
-1.42453	NA	1.18266	NA	0.000412378	0.00077764	0.000223666	1	Q8MPF7	40S ribosomal protein SA	Toxoplasma gondii	0.611	3.5e-36	comp19562_c0::comp19562_c0_seq1::g.16968::m.16968
-1.42424	2.27818	1.99902	1.7034	0.000320792	6.33812e-06	0.000219842	0.00367658	H6WBA6	Uncharacterized protein	Vaucheria litorea (Yellow-green alga)	0.362	2e-24	comp10030_c0::comp10030_c0_seq1::g.6312::m.6312
-1.42422	0.814855	0.547108	1.69196	0.000635494	0.343705	0.00125165	0.0034814	A7YXU5	R-binding protein	Karlodinium veneficum (Dinoflagellate) (Karlodinium micrum)	0.581	2e-16	comp27322_c0::comp27322_c0_seq2::g.26090::m.26090
-1.42074	1.90103	2.19785	1.12392	0.00138968	0.000298141	0.00176361	0.0285071	Q9LJL3	Presequence protease 1, chloroplastic/mitochondrial (AtPreP1) (PreP 1) (EC 3.4.24.-) (Zinc metalloprotease 1) (AtZnMP1)	Arabidopsis thaliana (Mouse-ear cress)	0.499	3.7e-274	comp43297_c0::comp43297_c0_seq1::g.59817::m.59817
-1.41959	NA	1.14326	NA	0.0171669	1	0.0970654	1	A0A0G4GUS2	Uncharacterized protein	Chromera velia CCMP2878	0.592	2.4e-76	comp46031_c0::comp46031_c0_seq1::g.64547::m.64547
-1.41031	NA	-0.384595	NA	0.000145288	1	1	0.0013463	P21568	Peptidyl-prolyl cis-trans isomerase (PPIase) (EC 5.2.1.8) (Cyclophilin) (Cyclosporin A-binding protein) (Rotamase)	Solanum lycopersicum (Tomato) (Lycopersicon esculentum)	0.813	1.7e-80	comp30289_c0::comp30289_c0_seq1::g.30899::m.30899
-1.40554	2.49329	2.51739	1.38143	0.00549106	0.000181424	3.81185e-05	0.0170737	Q5KYS6	Xylose isomerase (EC 5.3.1.5)	Geobacillus kaustophilus (strain HTA426)	0.517	1.5e-128	comp8965_c0::comp8965_c0_seq1::g.5003::m.5003
-1.40348	2.70519	1.9578	2.15088	0.00078617	0.000188987	3.03509e-05	0.00174791	P42770	Glutathione reductase, chloroplastic (GR) (GRase) (EC 1.8.1.7) (Protein EMBRYO DEFECTIVE 2360)	Arabidopsis thaliana (Mouse-ear cress)	0.558	1.7e-137	comp35335_c0::comp35335_c0_seq1::g.40420::m.40420
-1.39966	NA	NA	NA	0.00228715	1	0.000847373	1	Q9SW18	Magnesium protoporphyrin IX methyltransferase, chloroplastic (EC 2.1.1.11)	Arabidopsis thaliana (Mouse-ear cress)	0.629	2e-79	comp18744_c0::comp18744_c0_seq1::g.16078::m.16078
-1.39827	NA	NA	NA	0.00312375	0.0255457	0.403312	1	A0A1Q9D095	Uncharacterized protein	Symbiodinium microadriaticum	0.782	7e-27	comp10457_c0::comp10457_c0_seq1::g.6736::m.6736
-1.39175	NA	3.25164	NA	0.0107234	0.00261538	0.000145545	1	Q55393	Diflavin flavoprotein A 1 (EC 1.-.-.-) (DH:oxygen oxidoreductase) (SsATF573)	Synechocystis sp. (strain PCC 6803 / Kazusa)	0.472	5.9e-147	comp31165_c0::comp31165_c0_seq1::g.32364::m.32364
-1.38995	NA	1.25047	NA	0.000774114	0.00167513	0.000209244	1	Q9LR75	Coproporphyrinogen-III oxidase 1, chloroplastic (AtCPO-I) (Coprogen oxidase) (Coproporphyrinogese) (EC 1.3.3.3) (Protein LESION INITIATION 2)	Arabidopsis thaliana (Mouse-ear cress)	0.527	1e-104	comp11822_c0::comp11822_c0_seq1::g.8343::m.8343
-1.3894	1.32688	1.28942	1.42685	8.0978e-07	0.0708726	0.000179945	0.00299623	Q40296	Fucoxanthin-chlorophyll a-c binding protein B, chloroplastic	Macrocystis pyrifera (Giant kelp) (Fucus pyrifer)	0.412	2.4e-23	comp12732_c0::comp12732_c0_seq1::g.9508::m.9508
-1.38683	1.36646	0.448142	2.30515	8.79087e-05	0.00092651	0.148155	3.28826e-06	A0A1Q9E8F5	Putative N-acetylgalactosaminyltransferase 6	Symbiodinium microadriaticum	0.512	1.4e-64	comp10141_c0::comp10141_c0_seq1::g.6396::m.6396
-1.38615	1.82119	-0.528762	3.7361	2.24042e-05	7.1397e-05	0.0427096	1.16426e-09	Q1XDP2	ATP synthase subunit b', chloroplastic (ATP synthase F(0) sector subunit b') (ATPase subunit II)	Pyropia yezoensis (Susabi-nori) (Porphyra yezoensis)	0.4	2.6e-06	comp5417_c0::comp5417_c0_seq1::g.1711::m.1711
-1.386	0.809741	-0.0347873	2.23053	0.000266953	0.000126481	0.923975	3.06481e-05	A0A1Q9ERC6	Neurofilament medium polypeptide	Symbiodinium microadriaticum	0.575	1.1e-57	comp28893_c0::comp28893_c0_seq1::g.28472::m.28472
-1.38516	0.7718	-0.10504	2.262	0.000573547	0.417043	1	0.000155624	A0A1Q9CB59	Uncharacterized protein	Symbiodinium microadriaticum	0.765	8e-67	comp10253_c0::comp10253_c0_seq1::g.6493::m.6493
-1.3827	1.05685	0.256157	2.18339	1.63055e-05	0.00371045	0.433094	6.41872e-08	A0A1Q9EBF5	PKS_DH domain-containing protein	Symbiodinium microadriaticum	0.721	4.3e-103	comp17572_c0::comp17572_c0_seq1::g.14636::m.14636
-1.38247	0.913973	0.98231	1.31413	0.000145288	0.00223458	0.00608434	0.00134525	A0A1Q9E6L1	Cytochrome c oxidase subunit 5b-1, mitochondrial	Symbiodinium microadriaticum	0.891	4.5e-137	comp33840_c0::comp33840_c0_seq1::g.37461::m.37461
-1.38203	NA	0.689035	NA	0.00648854	0.0205426	0.0978523	1	P20290	Transcription factor BTF3 (scent polypeptide-associated complex subunit beta) (C-beta) (R polymerase B transcription factor 3)	Homo sapiens (Human)	0.512	1.5e-36	comp46285_c0::comp46285_c0_seq1::g.64709::m.64709
-1.38005	NA	-0.209572	NA	0.00123177	0.0212909	0.982178	0.00408142	Q9GV41	9,11-endoperoxide prostaglandin H2 reductase (EC 1.1.1.-) (Prostaglandin F2-alpha synthase)	Trypanosoma brucei brucei	0.307	7.5e-27	comp12665_c0::comp12665_c0_seq1::g.9436::m.9436
-1.37002	1.51803	0.211404	2.67665	0.000381898	0.00273769	0.0986931	8.98318e-06	Q23716	Elongation factor 2 (EF-2)	Cryptosporidium parvum	0.71	0	comp42509_c0::comp42509_c0_seq1::g.57527::m.57527
-1.36854	-0.633026	-0.649684	1.3852	4.24651e-05	0.0916987	0.37948	0.00047206	A0A1Q9C5I1	Uncharacterized protein	Symbiodinium microadriaticum	0.713	2.8e-114	comp38559_c0::comp38559_c0_seq5::g.47421::m.47421
-1.36721	NA	NA	NA	0.000707414	0.00017509	5.23109e-05	1	Q13112	Chromatin assembly factor 1 subunit B (CAF-1 subunit B) (Chromatin assembly factor I p60 subunit) (CAF-I 60 kDa subunit) (CAF-I p60) (M-phase phosphoprotein 7)	Homo sapiens (Human)	0.249	7.1e-08	comp37302_c0::comp37302_c0_seq1::g.44546::m.44546
-1.36715	1.35208	0.723887	1.99535	0.00101847	0.00773024	0.033802	0.00029702	A0A1Q9F6C9	Protein ZINC INDUCED FACILITATOR-LIKE 1	Symbiodinium microadriaticum	0.739	4.6e-66	comp39216_c0::comp39216_c0_seq1::g.48943::m.48943
-1.34749	NA	0.61574	NA	0.0274178	0.00927318	0.864148	0.111302	A0A1Q9EEJ5	Developmentally-regulated G-protein 2	Symbiodinium microadriaticum	0.387	1.6e-19	comp13134_c0::comp13134_c0_seq1::g.9988::m.9988
-1.34459	0.110306	0.318048	1.13685	0.00156701	0.745327	0.281968	0.0214485	A0A1Q9DPK3	Pregncy-associated glycoprotein	Symbiodinium microadriaticum	0.852	1.9e-247	comp42058_c0::comp42058_c0_seq6::g.56239::m.56239
-1.34256	NA	0.317365	NA	6.65923e-05	0.568582	0.00199127	1	I1K0K6	Elongation factor G-2, chloroplastic (cEF-G 2)	Glycine max (Soybean) (Glycine hispida)	0.612	2.4e-135	comp42282_c0::comp42282_c0_seq1::g.56870::m.56870
-1.34045	NA	2.51252	NA	0.000145288	7.52346e-06	3.57529e-06	1	A0A1Q9DJB0	Uncharacterized protein	Symbiodinium microadriaticum	0.49	9.8e-64	comp45855_c0::comp45855_c0_seq1::g.64433::m.64433
-1.33474	2.33757	1.05772	2.61459	6.53448e-06	3.23356e-05	5.39114e-05	6.56377e-05	O42248	Guanine nucleotide-binding protein subunit beta-2-like 1 (Receptor of activated protein kise C) (RACK)	Danio rerio (Zebrafish) (Brachydanio rerio)	0.638	5.3e-93	comp39184_c0::comp39184_c0_seq1::g.48875::m.48875
-1.33415	0.65514	0.203288	1.786	0.000971553	0.000984052	0.426021	2.11273e-06	A0A1Q9CTN2	Acyl_transf_3 domain-containing protein	Symbiodinium microadriaticum	0.604	1.8e-35	comp10019_c0::comp10019_c0_seq1::g.6303::m.6303
-1.33361	NA	1.22872	NA	0.00114578	2.0436e-05	3.43774e-06	1	P07205	Phosphoglycerate kise 2 (EC 2.7.2.3) (Phosphoglycerate kise, testis specific)	Homo sapiens (Human)	0.638	1.1e-121	comp32946_c0::comp32946_c0_seq1::g.35754::m.35754
-1.33337	0.539181	-0.301749	2.1743	4.63529e-05	0.103757	0.792265	7.08884e-06	Q10657	Triosephosphate isomerase (TIM) (EC 5.3.1.1) (Methylglyoxal synthase) (EC 4.2.3.3) (Triose-phosphate isomerase)	Caenorhabditis elegans	0.528	2.4e-62	comp45722_c0::comp45722_c0_seq1::g.64345::m.64345
-1.33284	NA	0.087392	NA	2.65521e-06	0.0121845	0.00442627	0.00466361	Q6H6D2	Porphobilinogen deamise, chloroplastic (PBG) (EC 2.5.1.61) (Hydroxymethylbilane synthase) (HMBS) (Pre-uroporphyrinogen synthase)	Oryza sativa subsp. japonica (Rice)	0.529	1.2e-84	comp40569_c0::comp40569_c0_seq1::g.52307::m.52307
-1.32748	NA	2.29507	NA	0.00266523	1	0.00270665	1	Q50EK1	Cytochrome P450 716B1 (EC 1.14.-.-) (Cytochrome P450 CYPA1)	Picea sitchensis (Sitka spruce) (Pinus sitchensis)	0.244	6.5e-23	comp7235_c0::comp7235_c0_seq1::g.2944::m.2944
-1.32728	NA	NA	NA	0.0601919	1	0.00229423	1	A0A1Q9ET16	Tetratricopeptide repeat protein 28	Symbiodinium microadriaticum	0.654	1.2e-79	comp36329_c0::comp36329_c0_seq1::g.42513::m.42513
-1.32462	NA	0.765534	NA	0.000196953	0.0915699	3.03509e-05	1	Q58944	Uncharacterized protein MJ1549	Methanocaldococcus jannaschii (strain ATCC 43067 / DSM 2661 / JAL-1 / JCM 10045 / NBRC 100440) (Methanococcus jannaschii)	0.316	1.6e-36	comp36229_c0::comp36229_c0_seq1::g.42326::m.42326
-1.32388	0.255007	-0.769254	2.34814	0.000230204	0.78197	0.219468	0.000249239	Q50568	Probable formate transporter	Methanothermobacter thermautotrophicus (Methanobacterium thermoformicicum)	0.396	2.5e-43	comp26843_c0::comp26843_c0_seq1::g.25399::m.25399
-1.31856	1.25118	-0.273759	2.84349	0.000476621	0.0109828	0.909473	1.46096e-08	Q13423	D(P) transhydrogese, mitochondrial (EC 7.1.1.1) (Nicotimide nucleotide transhydrogese) (Pyridine nucleotide transhydrogese)	Homo sapiens (Human)	0.425	5.3e-153	comp40841_c0::comp40841_c0_seq2::g.53021::m.53021
-1.31853	0.73824	-0.273505	2.33028	1.2176e-07	0.0226216	0.426021	2.87939e-07	Q1XDK6	Acyl carrier protein (ACP)	Pyropia yezoensis (Susabi-nori) (Porphyra yezoensis)	0.539	3.9e-15	comp44600_c0::comp44600_c0_seq1::g.63636::m.63636
-1.31641	0.45176	0.108004	1.66016	1.54249e-05	0.0062318	0.00189935	7.82099e-08	A0A1Q9D6Z2	Uncharacterized protein	Symbiodinium microadriaticum	0.578	6.7e-48	comp41310_c0::comp41310_c0_seq8::g.54197::m.54197
-1.316	0.565102	0.777433	1.10367	0.00780821	0.55083	0.0519833	0.017356	P60040	60S ribosomal protein L7-2	Arabidopsis thaliana (Mouse-ear cress)	0.553	9.6e-69	comp40803_c0::comp40803_c0_seq2::g.52925::m.52925
-1.31508	NA	0.454503	NA	0.000145288	8.0165e-06	0.00779573	4.31699e-05	Q02K94	3-oxoacyl-[acyl-carrier-protein] synthase 1 (EC 2.3.1.41) (3-oxoacyl-[acyl-carrier-protein] synthase I) (Beta-ketoacyl-ACP synthase I) (KAS I)	Pseudomonas aeruginosa (strain UCBPP-PA14)	0.562	7.7e-121	comp29449_c0::comp29449_c0_seq1::g.29381::m.29381
-1.312	-0.214481	-0.404395	1.50191	0.00269705	0.588118	0.877998	0.000280015	Q8R3F5	Malonyl-CoA-acyl carrier protein transacylase, mitochondrial (MCT) (EC 2.3.1.39) (Mitochondrial malonyltransferase) ([Acyl-carrier-protein] malonyltransferase)	Mus musculus (Mouse)	0.394	3.6e-49	comp30686_c0::comp30686_c0_seq1::g.31553::m.31553
-1.31142	2.45636	0.154321	3.61347	2.37427e-12	1.36345e-14	0.00947272	4.49405e-10	A0A1Q9CNP9	Uncharacterized protein	Symbiodinium microadriaticum	0.82	9e-75	comp27886_c0::comp27886_c0_seq1::g.26929::m.26929
-1.31092	NA	NA	NA	0.00810124	0.000212089	0.00012656	1	Q55FN7	2-oxoisovalerate dehydrogese subunit beta, mitochondrial (EC 1.2.4.4) (3-methyl-2-oxobutanoate dehydrogese) (Branched-chain alpha-keto acid dehydrogese E1 component beta chain) (BCKDE1B) (BCKDH E1-beta)	Dictyostelium discoideum (Slime mold)	0.603	1.4e-113	comp18648_c0::comp18648_c0_seq1::g.15948::m.15948
-1.3105	NA	NA	NA	0.0121199	1	0.000183504	1	A0A1Q9CBX8	Ubiquitin-like domain-containing protein	Symbiodinium microadriaticum	0.622	6.9e-67	comp54211_c0::comp54211_c0_seq1::g.70928::m.70928
-1.30427	NA	NA	NA	0.000424236	1	0.000130591	1	NA	Hypothetical protein	#N/A	NA	NaN	comp41829_c0::comp41829_c0_seq1::g.55589::m.55589
-1.30335	NA	NA	NA	0.0192116	1	0.0131842	1	Q7TXL8	Phenolphthiocerol/phthiocerol polyketide synthase subunit C (EC 2.3.1.292) ((Phenol)carboxyphthiodiolenone synthase subunit C) (Beta-ketoacyl-acyl-carrier-protein synthase I) (Phthiocerol synthesis polyketide synthase type I PpsC)	Mycobacterium bovis (strain ATCC BAA-935 / AF2122/97)	0.264	5.1e-15	comp47670_c0::comp47670_c0_seq1::g.65690::m.65690
-1.30274	-0.103064	0.0239137	1.17576	0.00307319	0.891183	0.841124	0.00896506	Q8N0N9	Opine dehydrogese (EC 1.5.1.-)	Haliotis discus hannai (Japanese abalone)	0.377	1.8e-41	comp46647_c0::comp46647_c0_seq1::g.64946::m.64946
-1.30028	NA	0.0581855	NA	0.000230204	0.00116481	0.00770109	1	A0A1Q9CBR6	Uncharacterized protein	Symbiodinium microadriaticum	0.592	1.1e-12	comp40518_c0::comp40518_c0_seq1::g.52173::m.52173
-1.29443	1.51861	0.503531	2.30951	0.00179516	0.000915072	0.000795318	0.000553164	A0A1Q9F2P2	Uncharacterized protein	Symbiodinium microadriaticum	0.741	2.1e-64	comp36770_c0::comp36770_c0_seq1::g.43458::m.43458
-1.29356	0.642841	-0.261574	2.19797	4.78629e-07	0.42409	0.76902	0.000821501	Q3B8J8	Succite dehydrogese [ubiquinone] iron-sulfur subunit, mitochondrial (EC 1.3.5.1) (Iron-sulfur subunit of complex II) (Ip)	Xenopus laevis (African clawed frog)	0.675	8.2e-93	comp44529_c0::comp44529_c0_seq1::g.63574::m.63574
-1.29214	2.0256	0.755591	2.56214	6.24307e-05	0.000134001	0.000598954	3.97967e-07	O78516	ATP-dependent zinc metalloprotease FtsH (EC 3.4.24.-)	Guillardia theta (Cryptophyte) (Cryptomonas phi)	0.577	1.7e-186	comp45364_c0::comp45364_c0_seq1::g.64112::m.64112
-1.28887	NA	-0.315912	NA	0.0394404	1	1	0.992899	P27517	Chlorophyll a-b binding protein of LHCII type I, chloroplastic (CAB) (LHCP)	Dunaliella tertiolecta (Green alga)	0.264	3.3e-07	comp23749_c0::comp23749_c0_seq1::g.21619::m.21619
-1.28629	NA	0.196657	NA	0.0334237	1	1	0.00913608	Q61KR9	Calreticulin	Caenorhabditis briggsae	0.56	9.5e-60	comp38703_c0::comp38703_c0_seq1::g.47764::m.47764
-1.2844	NA	NA	NA	0.00593016	0.150111	0.00199	1	P9WQE6	Phenolphthiocerol/phthiocerol polyketide synthase subunit A (EC 2.3.1.292) ((Phenol)carboxyphthiodiolenone synthase subunit A) (Beta-ketoacyl-acyl-carrier-protein synthase I) (Phthiocerol synthesis polyketide synthase type I PpsA)	Mycobacterium tuberculosis (strain CDC 1551 / Oshkosh)	0.273	8.6e-33	comp40573_c0::comp40573_c0_seq1::g.52317::m.52317
-1.28286	0.295249	0.493671	1.08444	7.94482e-08	0.748759	0.0879278	0.00143552	Q08587	Fucoxanthin-chlorophyll a-c binding protein D, chloroplastic	Phaeodactylum tricornutum (Diatom)	0.341	1.4e-07	comp45088_c0::comp45088_c0_seq1::g.63937::m.63937
-1.27912	0.736911	0.619495	1.39654	0.00187048	0.10162	0.064853	0.000403333	C5K4P7	Uncharacterized protein	Perkinsus marinus (strain ATCC 50983 / TXsc)	0.515	5.5e-144	comp45741_c0::comp45741_c0_seq1::g.64358::m.64358
-1.27905	1.05971	0.888642	1.45012	0.00131987	0.000849564	0.0358623	0.000605312	Q96EG1	Arylsulfatase G (ASG) (EC 3.1.6.1)	Homo sapiens (Human)	0.287	3.5e-10	comp21000_c0::comp21000_c0_seq1::g.18614::m.18614
-1.27569	NA	NA	NA	0.00339558	0.0227761	0.00144863	1	Q4R3K4	Phosphoglycerate kise 2 (EC 2.7.2.3)	Macaca fascicularis (Crab-eating macaque) (Cynomolgus monkey)	0.651	1.6e-147	comp13334_c0::comp13334_c0_seq1::g.10198::m.10198
-1.27492	NA	NA	NA	0.0421141	1	0.0180594	1	A0A1Q9E9X6	RRM domain-containing protein	Symbiodinium microadriaticum	0.511	2e-74	comp40408_c0::comp40408_c0_seq1::g.51896::m.51896
-1.27274	3.57336	0.777323	4.06878	6.77473e-06	1.66665e-10	6.73539e-05	1.10911e-12	Q9STX5	Endoplasmin homolog (Glucose-regulated protein 94 homolog) (GRP-94 homolog) (Heat shock protein 90-7) (AtHSP90.7) (AtHsp90-7) (Protein SHEPHERD)	Arabidopsis thaliana (Mouse-ear cress)	0.496	1.9e-179	comp42182_c0::comp42182_c0_seq2::g.56602::m.56602
-1.2674	0.530201	0.000163033	1.79744	0.00112956	0.174125	1	6.03355e-06	A0A1Q9DY18	Replication factor C subunit 1	Symbiodinium microadriaticum	0.881	9.4e-182	comp45596_c0::comp45596_c0_seq1::g.64268::m.64268
-1.26049	NA	0.611839	NA	2.13856e-05	0.411778	0.00125165	1	P00883	Fructose-bisphosphate aldolase A (EC 4.1.2.13) (Muscle-type aldolase)	Oryctolagus cuniculus (Rabbit)	0.468	1.4e-78	comp40903_c0::comp40903_c0_seq1::g.53193::m.53193
-1.26037	NA	0.2356	NA	0.000377164	0.688859	0.302623	0.384712	P07260	Eukaryotic translation initiation factor 4E (eIF-4E) (eIF4E) (eIF-4F 25 kDa subunit) (mR cap-binding protein)	Saccharomyces cerevisiae (strain ATCC 204508 / S288c) (Baker's yeast)	0.291	7.3e-15	comp26625_c0::comp26625_c0_seq1::g.25091::m.25091
-1.25819	NA	0.563989	NA	0.00655695	0.138682	0.228145	1	A0A1Q9DI81	Uncharacterized protein	Symbiodinium microadriaticum	0.609	4.9e-103	comp14998_c0::comp14998_c0_seq1::g.11874::m.11874
-1.25243	0.806877	-1.249	3.30831	0.00183	0.0181449	0.00372673	1.06695e-10	P20753	Peptidyl-prolyl cis-trans isomerase A (PPIase A) (EC 5.2.1.8) (Rotamase A)	Salmonella typhimurium (strain LT2 / SGSC1412 / ATCC 700720)	0.344	9.1e-10	comp17438_c0::comp17438_c0_seq1::g.14471::m.14471
-1.25197	NA	-0.2347	NA	0.0144619	0.141074	0.00412928	1	Q5HIG2	Cysteine synthase (CSase) (EC 2.5.1.47) (O-acetylserine (thiol)-lyase) (OAS-TL) (O-acetylserine sulfhydrylase)	Staphylococcus aureus (strain COL)	0.445	1.8e-73	comp18695_c0::comp18695_c0_seq1::g.16016::m.16016
-1.25093	NA	0.148109	NA	0.0456141	1	1	0.375655	Q930X9	10 kDa chaperonin 3 (GroES protein 3) (Protein Cpn10 3)	Rhizobium meliloti (strain 1021) (Ensifer meliloti) (Sinorhizobium meliloti)	0.38	2.7e-13	comp49124_c0::comp49124_c0_seq1::g.66835::m.66835
-1.2502	NA	0.999278	NA	5.23128e-05	4.08231e-06	2.85937e-05	0.83183	Q7ZTK7	Small ubiquitin-related modifier 2-A (SUMO-2-A)	Xenopus laevis (African clawed frog)	0.58	8.1e-17	comp25219_c0::comp25219_c0_seq1::g.23114::m.23114
-1.24982	NA	NA	NA	0.0353158	1	1	1	Q9CAK8	2-C-methyl-D-erythritol 2,4-cyclodiphosphate synthase, chloroplastic (MECDP-synthase) (MECPS) (MECS) (EC 4.6.1.12)	Arabidopsis thaliana (Mouse-ear cress)	0.481	5.7e-43	comp33159_c0::comp33159_c0_seq1::g.36192::m.36192
-1.24081	0.519953	-0.0265249	1.78729	1.54249e-05	0.036761	0.924882	6.70191e-06	Q06827	Caltractin (Centrin)	Scherffelia dubia (Green alga) (Chlamydomonas dubia)	0.853	5.5e-36	comp46126_c0::comp46126_c0_seq1::g.64608::m.64608
-1.2382	-0.159078	-0.467462	1.54658	0.00114853	0.531529	0.587447	0.000540576	A0A1Q9ELQ4	Uncharacterized protein	Symbiodinium microadriaticum	0.737	5.9e-39	comp30666_c0::comp30666_c0_seq1::g.31530::m.31530
-1.2313	-1.3143	-0.663138	0.58014	0.0452659	0.219245	0.66627	0.0574609	A0A1Q9DXW8	Uncharacterized protein	Symbiodinium microadriaticum	0.54	1.9e-53	comp46154_c0::comp46154_c0_seq1::g.64624::m.64624
-1.23055	NA	-0.204934	NA	0.0102164	1	1	0.00136449	P55142	Glutaredoxin-C6 (Glutaredoxin-C2 homolog 1)	Oryza sativa subsp. japonica (Rice)	0.41	3.4e-16	comp36346_c0::comp36346_c0_seq1::g.42543::m.42543
-1.22498	2.99415	0.0173377	4.2018	0.000845795	1.63018e-09	0.114303	1.62758e-14	P55738	Caroteno-chlorophyll a-c-binding protein (Fragment)	Amphidinium carterae (Dinoflagellate)	0.624	3.4e-23	comp43451_c0::comp43451_c0_seq4::g.60327::m.60327
-1.22472	-0.260389	-0.690216	1.65454	0.00226312	0.748759	0.262952	0.00233902	C5KSW7	Thioredoxin, putative	Perkinsus marinus (strain ATCC 50983 / TXsc)	0.469	4.6e-34	comp19970_c0::comp19970_c0_seq1::g.17389::m.17389
-1.22429	1.55623	1.17343	1.60709	2.24042e-05	0.00317717	1.6143e-05	0.000334983	Q99JH1	Ribonuclease P protein subunit p25-like protein (Rse P protein subunit-like p25) (Rpp25-like protein)	Mus musculus (Mouse)	0.446	1.4e-11	comp41865_c0::comp41865_c0_seq12::g.55684::m.55684
-1.22304	NA	0.765818	NA	0.0191117	1	0.0677475	1	Q54J08	Acetyl-CoA carboxylase (EC 6.4.1.2) (ACC-alpha) [Includes: Biotin carboxylase (EC 6.3.4.14)]	Dictyostelium discoideum (Slime mold)	0.518	2.1e-167	comp48640_c0::comp48640_c0_seq1::g.66476::m.66476
-1.22125	NA	NA	NA	0.0210564	0.663215	0.016003	1	Q55GJ6	Proteasome subunit beta type-6 (EC 3.4.25.1) (Differentiation-associated proteasome subunit 1) (DAPS-1)	Dictyostelium discoideum (Slime mold)	0.55	1.1e-61	comp45806_c0::comp45806_c0_seq1::g.64397::m.64397
-1.21656	NA	0.322802	NA	0.00666479	1	0.370237	1	Q2JWJ1	ATP-dependent Clp protease proteolytic subunit 1 (EC 3.4.21.92) (Endopeptidase Clp 1)	Synechococcus sp. (strain JA-3-3Ab) (Cyanobacteria bacterium Yellowstone A-Prime)	0.429	1.6e-39	comp48712_c0::comp48712_c0_seq1::g.66526::m.66526
-1.21438	1.18699	0.38131	2.02006	0.00207764	0.031899	0.322208	1.49823e-05	L1JB93	Uncharacterized protein	Guillardia theta (strain CCMP2712) (Cryptophyte)	0.448	7.6e-30	comp47716_c0::comp47716_c0_seq1::g.65732::m.65732
-1.21328	0.339762	-0.129026	1.68207	0.0103578	0.372245	1	0.000196237	Q6ZL94	Succite--CoA ligase [ADP-forming] subunit alpha, mitochondrial (EC 6.2.1.5) (Succinyl-CoA synthetase subunit alpha) (SCS-alpha)	Oryza sativa subsp. japonica (Rice)	0.702	1.7e-123	comp15982_c0::comp15982_c0_seq1::g.12898::m.12898
-1.21236	NA	0.867428	NA	0.00488461	0.019167	0.0287726	1	Q9V3H2	26S proteasome non-ATPase regulatory subunit 14 (EC 3.4.19.-) (26S proteasome regulatory complex subunit p37B) (26S proteasome regulatory subunit rpn11) (Yippee-interacting protein 5)	Drosophila melanogaster (Fruit fly)	0.751	2.3e-122	comp46032_c0::comp46032_c0_seq1::g.64548::m.64548
-1.21113	1.61068	0.905462	1.91634	2.96026e-06	3.10869e-09	2.17775e-08	2.28473e-07	O44001	Heat shock protein 90	Eimeria tenella (Coccidian parasite)	0.739	3.8e-60	comp43853_c0::comp43853_c0_seq4::g.61725::m.61725
-1.20811	0.323894	0.818663	0.713343	0.00549062	0.738095	0.10394	0.0224059	A0A1Q9CID1	Uncharacterized protein	Symbiodinium microadriaticum	0.839	0	comp19949_c0::comp19949_c0_seq1::g.17366::m.17366
-1.20782	2.83501	1.45367	2.58915	0.000144451	1.34714e-06	7.55449e-06	1.65534e-06	Q42290	Probable mitochondrial-processing peptidase subunit beta, mitochondrial (EC 3.4.24.64) (Beta-MPP) (Complex III subunit I) (Core protein I) (Cytochrome b-c1 complex subunit 1, mitochondrial) (Ubiquinol-cytochrome c oxidoreductase core protein 1)	Arabidopsis thaliana (Mouse-ear cress)	0.357	1.6e-71	comp20644_c0::comp20644_c0_seq1::g.18262::m.18262
-1.20434	-0.620114	2.03366	-1.44943	4.8025e-06	0.0365536	8.1814e-07	0.0102154	A0A1Q9E521	Cold shock-like protein CspLB	Symbiodinium microadriaticum	0.624	4.3e-49	comp35571_c0::comp35571_c0_seq3::g.40886::m.40886
-1.20362	2.69533	0.906128	2.99283	4.17237e-06	8.41584e-07	0.000818371	1.12971e-08	A0A1Q9C975	Uncharacterized protein	Symbiodinium microadriaticum	0.448	9.9e-45	comp34150_c0::comp34150_c0_seq1::g.38040::m.38040
-1.20236	1.14622	-0.239057	2.58764	0.00185549	0.0104897	1	7.35615e-08	O13755	Fumarate reductase (FRDS) (EC 1.3.1.6) (FAD-dependent oxidoreductase) (DH-dependent fumarate reductase)	Schizosaccharomyces pombe (strain 972 / ATCC 24843) (Fission yeast)	0.3	2e-41	comp42190_c0::comp42190_c0_seq1::g.56624::m.56624
-1.19922	NA	0.846211	NA	0.00123038	4.1525e-05	0.00306266	1	A0A1Q9DR55	Uncharacterized protein	Symbiodinium microadriaticum	0.879	1e-207	comp44999_c0::comp44999_c0_seq1::g.63899::m.63899
-1.19877	0.869526	1.47649	0.591807	0.0185303	0.341742	0.0206237	0.0588228	A0A1Q9EHJ7	Uncharacterized protein	Symbiodinium microadriaticum	0.418	1.3e-109	comp44122_c0::comp44122_c0_seq3::g.62956::m.62956
-1.1985	1.11826	0.526954	1.7898	2.96026e-06	0.000211809	0.01575	0.00153216	Q71G51	Tubulin alpha chain (Alpha-tubulin)	Neospora caninum (Coccidian parasite)	0.897	1.3e-154	comp44138_c0::comp44138_c0_seq1::g.63031::m.63031
-1.19278	NA	0.293055	NA	0.0013918	0.000130332	0.00199127	1	P41759	Phosphoglycerate kise (EC 2.7.2.3)	Schistosoma mansoni (Blood fluke)	0.61	1.1e-139	comp10740_c0::comp10740_c0_seq1::g.7030::m.7030
-1.19249	4.19777	2.07164	3.31863	7.16726e-06	1.48407e-11	4.12382e-09	1.28534e-10	O78516	ATP-dependent zinc metalloprotease FtsH (EC 3.4.24.-)	Guillardia theta (Cryptophyte) (Cryptomonas phi)	0.577	1.7e-186	comp10229_c0::comp10229_c0_seq1::g.6473::m.6473
-1.19035	NA	-0.766933	NA	0.0065968	0.688859	0.266576	0.428699	Q9D8W5	26S proteasome non-ATPase regulatory subunit 12 (26S proteasome regulatory subunit RPN5) (26S proteasome regulatory subunit p55)	Mus musculus (Mouse)	0.442	2.9e-100	comp46130_c0::comp46130_c0_seq1::g.64612::m.64612
-1.18511	3.46876	0.647425	4.00645	0.00207764	7.16369e-06	0.0407265	1.13009e-08	A0A1Q9CR81	CRAL-TRIO domain-containing protein	Symbiodinium microadriaticum	0.897	1.7e-91	comp32871_c0::comp32871_c0_seq1::g.35603::m.35603
-1.18429	4.09125	1.16643	4.10911	0.000856506	4.20646e-07	0.000179945	8.6445e-09	I1K0K6	Elongation factor G-2, chloroplastic (cEF-G 2)	Glycine max (Soybean) (Glycine hispida)	0.612	2.4e-135	comp10005_c0::comp10005_c0_seq1::g.6279::m.6279
-1.18072	NA	1.01564	NA	0.00431652	0.00221426	0.00306266	0.000524248	A0A1Q9E0S2	Ankyrin repeat domain-containing protein 17	Symbiodinium microadriaticum	0.616	8.2e-174	comp54556_c0::comp54556_c0_seq1::g.71212::m.71212
-1.18069	0.67058	-0.327399	2.17867	7.40856e-05	0.0155361	0.679917	0.000553661	P46434	Glutathione S-transferase 1 (EC 2.5.1.18) (Fragment)	Onchocerca volvulus	0.307	3.9e-20	comp57012_c0::comp57012_c0_seq1::g.73239::m.73239
-1.1806	NA	-0.0318142	NA	0.00106576	0.017964	0.909473	0.00388496	Q8IJN7	Enolase (EC 4.2.1.11) (2-phospho-D-glycerate hydro-lyase) (2-phosphoglycerate dehydratase)	Plasmodium falciparum (isolate 3D7)	0.679	3.1e-169	comp8866_c0::comp8866_c0_seq1::g.4874::m.4874
-1.17616	NA	-0.320589	NA	0.0178325	0.158263	0.925434	0.487051	A0A1Q9DES1	NFX1-type zinc finger-containing protein 1	Symbiodinium microadriaticum	0.67	3.4e-95	comp51691_c0::comp51691_c0_seq1::g.68810::m.68810
-1.17462	0.0586736	0.403865	0.829431	0.00312375	0.0030988	0.0231306	0.034234	A0A1Q9F0U7	TPR_REGION domain-containing protein	Symbiodinium microadriaticum	0.784	1.7e-266	comp46852_c0::comp46852_c0_seq1::g.65091::m.65091
-1.17078	3.44808	0.824932	3.79392	2.24042e-05	1.11401e-05	0.00265502	2.00869e-07	P44499	Peptidyl-prolyl cis-trans isomerase B (PPIase B) (EC 5.2.1.8) (Rotamase B)	Haemophilus influenzae (strain ATCC 51907 / DSM 11121 / KW20 / Rd)	0.347	1.3e-20	comp46220_c0::comp46220_c0_seq1::g.64660::m.64660
-1.17017	0.243972	0.366187	1.04795	0.000113123	0.352333	0.00685052	0.00307179	Q71G51	Tubulin alpha chain (Alpha-tubulin)	Neospora caninum (Coccidian parasite)	0.897	1.3e-154	comp40181_c0::comp40181_c0_seq1::g.51334::m.51334
-1.16956	NA	0.430369	NA	0.00496175	0.00013803	0.151111	0.000339506	A0A1Q9EHZ5	Uncharacterized protein	Symbiodinium microadriaticum	0.698	6.2e-211	comp48109_c0::comp48109_c0_seq1::g.66070::m.66070
-1.16882	NA	2.08384	NA	0.00460593	0.00167513	7.16553e-05	0.0864412	Q05972	60 kDa chaperonin 1 (GroEL protein 1) (Protein Cpn60 1)	Synechocystis sp. (strain PCC 6803 / Kazusa)	0.608	2.7e-173	comp38028_c0::comp38028_c0_seq1::g.46225::m.46225
-1.16847	0.860722	-0.246872	2.27606	3.26496e-05	0.0586489	0.923975	1.91946e-07	P55336	3-oxoacyl-[acyl-carrier-protein] reductase FabG (EC 1.1.1.100) (3-ketoacyl-acyl carrier protein reductase) (Beta-Ketoacyl-acyl carrier protein reductase) (Beta-ketoacyl-ACP reductase)	Vibrio harveyi (Beneckea harveyi)	0.638	2.5e-82	comp12997_c0::comp12997_c0_seq1::g.9805::m.9805
-1.16614	-0.541359	-0.0020022	0.62678	0.000573547	0.00561048	1	0.000341594	A0A1Q9C726	Polyketide synthase PksL (Fragment)	Symbiodinium microadriaticum	0.845	1.4e-78	comp25906_c0::comp25906_c0_seq1::g.24079::m.24079
-1.16094	1.04955	-0.554364	2.76486	7.16726e-06	0.000147268	0.0100621	3.1728e-09	P68202	Ubiquitin-40S ribosomal protein S27a [Cleaved into: Ubiquitin; 40S ribosomal protein S27a]	Plutella xylostella (Diamondback moth) (Plutella maculipennis)	0.578	9.8e-36	comp37169_c0::comp37169_c0_seq6::g.44283::m.44283
-1.1607	3.36984	0.960663	3.56988	2.05303e-05	1.9985e-13	3.93015e-07	5.01405e-09	Q40300	Fucoxanthin-chlorophyll a-c binding protein F, chloroplastic (Fragment)	Macrocystis pyrifera (Giant kelp) (Fucus pyrifer)	0.309	9.7e-14	comp42410_c0::comp42410_c0_seq2::g.57236::m.57236
-1.15696	NA	0.821303	NA	0.000792827	1	0.0014985	1	P38545	GTP-binding nuclear protein Ran (GTPase Ran) (Ras-like protein TC4)	Plasmodium falciparum	0.794	2.3e-92	comp7055_c0::comp7055_c0_seq1::g.2689::m.2689
-1.15649	0.249461	0.564819	0.841136	0.00191442	0.0193592	0.064853	0.0147536	A0A1Q9EJJ4	Probable acetate kise (EC 2.7.2.1) (Acetokise)	Symbiodinium microadriaticum	0.455	2e-59	comp45398_c0::comp45398_c0_seq1::g.64135::m.64135
-1.15505	NA	1.53405	NA	0.00827856	0.00240966	0.00656602	1	O61470	Probable 26S proteasome non-ATPase regulatory subunit 3 (26S proteasome subunit S3) (26S proteasome regulatory subunit RPN3) (Diphenol oxidase A2 component) (DOX-A2)	Anopheles gambiae (African malaria mosquito)	0.453	2.7e-94	comp41354_c0::comp41354_c0_seq1::g.54315::m.54315
-1.15221	NA	1.02559	NA	1.89922e-05	0.0695661	0.0124841	0.0645311	R1DYG9	Uncharacterized protein	Emiliania huxleyi (Pontosphaera huxleyi)	0.721	3.9e-115	comp48495_c0::comp48495_c0_seq1::g.66345::m.66345
-1.15141	NA	NA	NA	0.0190272	0.682341	0.377841	1	Q9Y7F7	Peptidyl-Lys metalloendopeptidase (MEP) (EC 3.4.24.20) (AmMEP)	Armillaria mellea (Shoestring root rot fungus) (Honey mushroom)	0.312	5.5e-07	comp9403_c0::comp9403_c0_seq1::g.5552::m.5552
-1.14883	NA	0.0389753	NA	0.0159864	0.0220026	1	0.000552106	A0A1Q9CRW7	ANK_REP_REGION domain-containing protein	Symbiodinium microadriaticum	0.8	7.4e-97	comp9622_c0::comp9622_c0_seq1::g.5822::m.5822
-1.14695	1.02632	0.133385	2.03989	0.00135796	0.00748064	0.741306	1.35729e-05	A0A1Q9EFF8	Protein GrpE	Symbiodinium microadriaticum	0.686	1.2e-73	comp50162_c0::comp50162_c0_seq1::g.67647::m.67647
-1.14431	NA	-0.0222091	NA	1.32651e-06	0.0544876	0.42103	8.93524e-05	A0A1Q9CX45	PBPb domain-containing protein	Symbiodinium microadriaticum	0.672	3.2e-81	comp45900_c0::comp45900_c0_seq1::g.64473::m.64473
-1.14408	0.932089	0.248628	1.82754	1.0494e-05	0.0014238	0.00968717	8.09514e-07	Q84LB6	Succite--CoA ligase [ADP-forming] subunit beta, mitochondrial (EC 6.2.1.5) (Succinyl-CoA synthetase beta chain) (SCS-beta)	Solanum lycopersicum (Tomato) (Lycopersicon esculentum)	0.531	1.6e-108	comp45423_c0::comp45423_c0_seq1::g.64148::m.64148
-1.14384	1.53273	0.360036	2.31653	5.14081e-05	8.17439e-05	0.0307952	2.68679e-07	Q25691	V-type proton ATPase subunit B (V-ATPase subunit B) (Vacuolar proton pump subunit B)	Plasmodium falciparum	0.77	2.7e-219	comp34855_c0::comp34855_c0_seq2::g.39495::m.39495
-1.14186	NA	1.03021	NA	0.021791	0.158263	0.0588365	0.52478	A0A1Q9F1J3	Putative serine/threonine-protein kise-like protein CCR3	Symbiodinium microadriaticum	0.495	3.6e-33	comp31451_c0::comp31451_c0_seq1::g.32911::m.32911
-1.14179	NA	0.978131	NA	0.00697418	0.0249029	0.000449216	1	A0A1Q9EXG8	Stomatin-like protein 2, mitochondrial	Symbiodinium microadriaticum	0.321	7.6e-109	comp50468_c0::comp50468_c0_seq1::g.67869::m.67869
-1.14043	0.391591	-0.66196	2.19398	0.0115719	0.0193592	0.42915	9.75609e-05	A0A1Q9CL90	Casein kise I (EC 2.7.11.1)	Symbiodinium microadriaticum	0.821	2.8e-77	comp47223_c0::comp47223_c0_seq1::g.65362::m.65362
-1.13708	NA	0.457642	NA	0.00664724	1	0.436191	0.0838264	Q5JTY5	COBW domain-containing protein 3 (Cobalamin synthase W domain-containing protein 3)	Homo sapiens (Human)	0.353	4.2e-39	comp19619_c0::comp19619_c0_seq1::g.17022::m.17022
-1.13705	-0.0755552	-0.697446	1.75894	0.0140131	0.792749	0.281672	0.00022213	Q9LXC9	Soluble inorganic pyrophosphatase 6, chloroplastic (EC 3.6.1.1) (Inorganic pyrophosphatase 6) (Pyrophosphate phospho-hydrolase 6) (PPase 6)	Arabidopsis thaliana (Mouse-ear cress)	0.485	7.5e-62	comp33593_c0::comp33593_c0_seq1::g.36967::m.36967
-1.13453	0.0176717	-0.687908	1.84011	0.00626417	0.0125379	0.287184	0.000143747	B9PMH7	Membrane protein, putative (Putative membrane protein)	Toxoplasma gondii (strain ATCC 50861 / VEG)	0.565	1.3e-16	comp27090_c0::comp27090_c0_seq1::g.25733::m.25733
-1.13196	-0.0361109	-0.0463581	1.14221	0.015277	0.0027142	1	0.00763073	A0A1Q9DAS1	Uncharacterized protein	Symbiodinium microadriaticum	0.806	6e-86	comp10215_c0::comp10215_c0_seq1::g.6444::m.6444
-1.12867	1.21252	-0.278624	2.61981	0.000381898	0.211015	0.818863	0.000169837	A0A1Q9CV15	Uncharacterized protein	Symbiodinium microadriaticum	0.786	2.6e-29	comp30769_c0::comp30769_c0_seq2::g.31693::m.31693
-1.12511	NA	-0.333762	NA	0.00312547	0.127988	0.501302	0.375655	A0A1Q9D3A3	Uncharacterized protein	Symbiodinium microadriaticum	0.652	7.9e-190	comp39778_c0::comp39778_c0_seq1::g.50313::m.50313
-1.12511	NA	0.238236	NA	0.00375818	0.141074	0.760274	0.000578762	Q94K73	Phenylalanine--tR ligase, chloroplastic/mitochondrial (EC 6.1.1.20) (Phenylalanyl-tR synthetase) (PheRS)	Arabidopsis thaliana (Mouse-ear cress)	0.518	6.3e-95	comp13568_c0::comp13568_c0_seq1::g.10433::m.10433
-1.12141	-0.250274	-0.996348	1.86748	0.0262833	0.427814	0.106073	1.16002e-05	P19595	UTP--glucose-1-phosphate uridylyltransferase (EC 2.7.7.9) (UDP-glucose pyrophosphorylase) (UDPGP) (UGPase)	Solanum tuberosum (Potato)	0.416	3.8e-78	comp21229_c0::comp21229_c0_seq1::g.18878::m.18878
-1.1211	-0.309037	-0.430902	1.24296	0.00483627	0.34997	0.0803891	0.0114196	Q9SJT7	V-type proton ATPase subunit a2 (V-ATPase subunit a2) (V-type proton ATPase 95 kDa subunit a isoform 2) (V-ATPase 95 kDa isoform a2) (Vacuolar H(+)-ATPase subunit a isoform 2) (Vacuolar proton pump subunit a2) (Vacuolar proton translocating ATPase 95 kDa subunit a isoform 2)	Arabidopsis thaliana (Mouse-ear cress)	0.363	4.3e-123	comp10849_c0::comp10849_c0_seq1::g.7196::m.7196
-1.11789	NA	NA	NA	0.0335206	0.0249029	0.00250699	1	Q6Z6L4	Aminopeptidase M1-A (EC 3.4.11.2) (Alpha-aminoacylpeptide hydrolase)	Oryza sativa subsp. japonica (Rice)	0.399	1.3e-168	comp42309_c0::comp42309_c0_seq1::g.56953::m.56953
-1.11756	0.624783	-0.726533	2.46887	0.0181198	0.0507503	0.311679	7.19777e-05	Q8K3U7	Peroxiredoxin-2 (EC 1.11.1.24) (Thioredoxin-dependent peroxiredoxin 2)	Cricetulus griseus (Chinese hamster) (Cricetulus barabensis griseus)	0.506	2.5e-44	comp47016_c0::comp47016_c0_seq1::g.65199::m.65199
-1.11712	0.74009	-0.958068	2.81528	3.64069e-07	0.000254406	0.0277866	1.59818e-10	P46285	Sedoheptulose-1,7-bisphosphatase, chloroplastic (EC 3.1.3.37) (SED(1,7)P2ase) (Sedoheptulose bisphosphatase) (SBPase)	Triticum aestivum (Wheat)	0.452	5.4e-58	comp44736_c0::comp44736_c0_seq1::g.63712::m.63712
-1.11074	0.165739	-0.835873	2.11235	0.0032986	0.557443	0.120432	8.10323e-07	B8BVB6	Arginine biosynthesis bifunctiol protein ArgJ, mitochondrial [Cleaved into: Arginine biosynthesis bifunctiol protein ArgJ alpha chain; Arginine biosynthesis bifunctiol protein ArgJ beta chain] [Includes: Glutamate N-acetyltransferase (GAT) (EC 2.3.1.35) (Ornithine acetyltransferase) (OATase) (Ornithine transacetylase); Amino-acid acetyltransferase (EC 2.3.1.1) (N-acetylglutamate synthase) (AGS)]	Thalassiosira pseudonana (Marine diatom) (Cyclotella nana)	0.517	1.2e-105	comp50101_c0::comp50101_c0_seq1::g.67592::m.67592
-1.10885	NA	1.4097	NA	0.0168743	0.0018575	4.18833e-05	1	Q9L4P4	Putative ATP-dependent Clp protease proteolytic subunit-like (Endopeptidase Clp-like)	Synechococcus elongatus (strain PCC 7942 / FACHB-805) (Anacystis nidulans R2)	0.536	1.1e-48	comp38641_c0::comp38641_c0_seq1::g.47623::m.47623
-1.10879	-0.119852	-0.176817	1.16575	0.0060722	0.792749	1	0.00321273	Q9XF62	13 kDa deflagellation-inducible protein	Chlamydomonas reinhardtii (Chlamydomonas smithii)	0.645	3.3e-29	comp36540_c0::comp36540_c0_seq1::g.42920::m.42920
-1.10015	2.68573	1.44381	2.34207	1.49512e-07	1.96543e-09	5.63737e-08	5.17072e-07	P42644	14-3-3-like protein GF14 psi (General regulatory factor 3) (Protein RARE COLD INDUCIBLE 1A)	Arabidopsis thaliana (Mouse-ear cress)	0.657	2.7e-81	comp43054_c0::comp43054_c0_seq4::g.59077::m.59077
-1.09915	NA	0.657522	NA	0.0255928	0.00339346	0.763081	1	P15479	Isocitrate lyase (ICL) (EC 4.1.3.1) (Isocitrase) (Isocitratsysase)	Ricinus communis (Castor bean)	0.556	1.6e-161	comp43101_c0::comp43101_c0_seq2::g.59218::m.59218
-1.099	0.881586	-0.742251	2.72283	0.00944814	0.0577457	0.365919	6.26649e-07	A0A1Q9DUZ5	Ubiquitin	Symbiodinium microadriaticum	0.928	1.9e-58	comp49666_c0::comp49666_c0_seq1::g.67266::m.67266
-1.09785	1.18321	-0.309934	2.59099	2.21491e-07	2.37138e-07	0.370014	7.78214e-10	Q40300	Fucoxanthin-chlorophyll a-c binding protein F, chloroplastic (Fragment)	Macrocystis pyrifera (Giant kelp) (Fucus pyrifer)	0.309	9.7e-14	comp43788_c0::comp43788_c0_seq4::g.61445::m.61445
-1.09754	NA	NA	NA	0.0225292	1	0.00844782	1	NA	Hypothetical protein	#N/A	NA	NaN	comp34499_c0::comp34499_c0_seq1::g.38821::m.38821
-1.09746	1.69194	0.753664	2.03573	0.0118508	0.0333364	0.0966396	0.00111484	P55737	Heat shock protein 90-2 (AtHSP90.2) (AtHsp90-2) (Heat shock protein 81-2) (Hsp81-2) (Protein EARLY-RESPONSIVE TO DEHYDRATION 8) (Protein LOSS OF RECOGNITION OF AVRRPM1 2) (Protein MUTANT SNC1-ENHANCING 12)	Arabidopsis thaliana (Mouse-ear cress)	0.77	8e-211	comp43351_c0::comp43351_c0_seq3::g.60008::m.60008
-1.09743	3.9652	1.12316	3.93946	1.3338e-06	7.64679e-11	3.64651e-07	4.66202e-12	Q75JD5	Phosphoenolpyruvate carboxykise (ATP) (EC 4.1.1.49)	Dictyostelium discoideum (Slime mold)	0.625	5.1e-206	comp44604_c0::comp44604_c0_seq1::g.63639::m.63639
-1.09679	NA	0.193988	NA	0.0434434	1	0.953282	1	P17980	26S proteasome regulatory subunit 6A (26S proteasome AAA-ATPase subunit RPT5) (Proteasome 26S subunit ATPase 3) (Proteasome subunit P50) (Tat-binding protein 1) (TBP-1)	Homo sapiens (Human)	0.71	2.9e-162	comp42528_c0::comp42528_c0_seq1::g.57577::m.57577
-1.09621	NA	0.213909	NA	0.139657	1	1	0.00279865	P55034	26S proteasome non-ATPase regulatory subunit 4 homolog (26S proteasome regulatory subunit RPN10) (AtRPN10) (26S proteasome regulatory subunit S5A homolog) (Multiubiquitin chain-binding protein 1) (AtMCB1)	Arabidopsis thaliana (Mouse-ear cress)	0.417	6.1e-68	comp47516_c0::comp47516_c0_seq1::g.65579::m.65579
-1.09338	1.21546	0.408529	1.90031	0.00237993	0.00208633	0.0687381	2.38062e-05	Q5ZI72	Heterogeneous nuclear ribonucleoprotein D-like (hnRNP D-like) (hnRNP DL)	Gallus gallus (Chicken)	0.335	4.7e-19	comp19361_c0::comp19361_c0_seq1::g.16756::m.16756
-1.09177	0.258721	-0.645089	1.99558	0.00016942	0.323907	0.279294	1.81251e-05	A3E3M4	Uncharacterized protein	Pfiesteria piscicida (Dinoflagellate)	0.714	1.5e-84	comp34008_c0::comp34008_c0_seq1::g.37781::m.37781
-1.09008	NA	0.48963	NA	0.00635051	0.0212909	0.0640122	1	A0A1Q9CRS4	Pumilio-like 3	Symbiodinium microadriaticum	0.523	6.2e-16	comp26397_c0::comp26397_c0_seq1::g.24752::m.24752
-1.0895	0.94168	0.28011	1.75107	0.0339644	0.177291	0.954907	0.000472744	C0CMQ8	Hydroxypyruvate reductase (EC 1.1.1.81)	Blautia hydrogenotrophica (strain DSM 10507 / JCM 14656 / S5a33) (Ruminococcus hydrogenotrophicus)	0.31	9.3e-36	comp35538_c0::comp35538_c0_seq2::g.40832::m.40832
-1.08949	-0.0133371	0.182775	0.893378	9.82108e-07	0.0754109	0.000159294	0.00142793	P41352	Tubulin beta chain (Beta-tubulin)	Tetrahymena thermophila	0.939	1e-249	comp44097_c0::comp44097_c0_seq1::g.62812::m.62812
-1.0852	NA	NA	NA	0.00664724	0.603901	0.00019181	1	Q09582	Probable methionine synthase (EC 2.1.1.13) (5-methyltetrahydrofolate--homocysteine methyltransferase) (Vitamin-B12 dependent methionine synthase) (MS)	Caenorhabditis elegans	0.512	0	comp38707_c0::comp38707_c0_seq1::g.47772::m.47772
-1.08165	NA	-0.727813	NA	0.00455731	0.017964	0.00391874	1	B4R9R7	GMP synthase [glutamine-hydrolyzing] (EC 6.3.5.2) (GMP synthetase) (Glutamine amidotransferase)	Phenylobacterium zucineum (strain HLK1)	0.544	1.1e-155	comp36609_c0::comp36609_c0_seq1::g.43074::m.43074
-1.08119	0.8739	-0.245046	2.20014	6.24307e-05	0.00191803	0.851347	6.47635e-07	A0A1Q9C724	Uncharacterized protein	Symbiodinium microadriaticum	0.756	1.4e-29	comp10537_c0::comp10537_c0_seq1::g.6829::m.6829
-1.0784	NA	NA	NA	0.0206217	0.0950092	0.008869	1	Q2TBP7	c-Myc-binding protein (Associate of Myc 1) (AMY-1)	Bos taurus (Bovine)	0.523	2.3e-13	comp47054_c0::comp47054_c0_seq1::g.65233::m.65233
-1.07701	0.382317	0.441158	1.01816	0.00885605	0.383965	0.439218	0.00244992	P20115	Citrate synthase 4, mitochondrial (EC 2.3.3.16)	Arabidopsis thaliana (Mouse-ear cress)	0.537	2.5e-131	comp16928_c0::comp16928_c0_seq1::g.13937::m.13937
-1.07556	1.93276	0.800274	2.20805	0.0127949	0.000574827	0.180772	0.00128131	A0A0G4G2V6	HTH OST-type domain-containing protein	Vitrella brassicaformis (strain CCMP3155)	0.375	1.5e-40	comp42530_c0::comp42530_c0_seq1::g.57580::m.57580
-1.07542	NA	2.08637	NA	0.002439	4.85012e-05	0.00019406	1	P49199	40S ribosomal protein S8	Oryza sativa subsp. japonica (Rice)	0.615	1.1e-56	comp39228_c0::comp39228_c0_seq1::g.48969::m.48969
-1.07498	NA	0.579863	NA	0.000690156	2.72169e-05	0.028164	0.000665702	P68172	Adenosylhomocysteise (AdoHcyase) (EC 3.3.1.1) (Cytokinin-binding protein CBP57) (S-adenosyl-L-homocysteine hydrolase)	Nicotiana sylvestris (Wood tobacco) (South American tobacco)	0.696	1.3e-188	comp43781_c0::comp43781_c0_seq1::g.61431::m.61431
-1.07497	2.47456	-0.417558	3.96709	2.96026e-06	9.65676e-10	0.00390517	3.90047e-12	P54375	Superoxide dismutase [Mn] (EC 1.15.1.1) (General stress protein 24) (GSP24)	Bacillus subtilis (strain 168)	0.574	8.3e-59	comp41349_c0::comp41349_c0_seq2::g.54304::m.54304
-1.07487	NA	NA	NA	0.0452125	0.150111	0.112139	1	P32749	Cholinesterase (EC 3.1.1.8) (Acylcholine acylhydrolase) (Butyrylcholine esterase) (Choline esterase II) (Pseudocholinesterase)	Bos taurus (Bovine)	0.272	1.3e-31	comp38877_c0::comp38877_c0_seq1::g.48160::m.48160
-1.07445	NA	-0.181894	NA	0.000655549	1	0.006671	1	Q8LDP4	Peptidyl-prolyl cis-trans isomerase CYP19-4 (PPIase CYP19-4) (EC 5.2.1.8) (Cyclophilin of 19 kDa 4) (Cyclophilin-5) (Rotamase CYP19-4)	Arabidopsis thaliana (Mouse-ear cress)	0.285	5.4e-16	comp9726_c0::comp9726_c0_seq1::g.5946::m.5946
-1.07222	NA	NA	NA	0.00517523	0.579974	0.000122022	1	A5CZ28	Gamma-glutamyl phosphate reductase (GPR) (EC 1.2.1.41) (Glutamate-5-semialdehyde dehydrogese) (Glutamyl-gamma-semialdehyde dehydrogese) (GSA dehydrogese)	Pelotomaculum thermopropionicum (strain DSM 13744 / JCM 10971 / SI)	0.502	2.8e-111	comp40548_c0::comp40548_c0_seq1::g.52250::m.52250
-1.06803	NA	0.228266	NA	0.0297761	0.0132922	1	1	A0A1Q9EMJ5	Uncharacterized protein	Symbiodinium microadriaticum	0.905	1.4e-72	comp26534_c0::comp26534_c0_seq1::g.24957::m.24957
-1.06138	NA	1.51503	NA	0.0144363	0.0205426	0.000504619	1	NA	Hypothetical protein	#N/A	NA	NaN	comp18657_c0::comp18657_c0_seq1::g.15958::m.15958
-1.05623	NA	0.492136	NA	0.00461584	9.42465e-05	0.144458	0.0532029	A0A1Q9DEM7	TPR_REGION domain-containing protein	Symbiodinium microadriaticum	0.675	2.2e-94	comp13058_c0::comp13058_c0_seq1::g.9883::m.9883
-1.05463	NA	0.631308	NA	0.0144363	0.00159425	0.0287726	1	NA	Hypothetical protein	#N/A	NA	NaN	comp49034_c0::comp49034_c0_seq1::g.66766::m.66766
-1.05102	NA	1.38911	NA	0.0053178	0.150111	0.00710454	1	A0A1Q9F1N0	Uncharacterized protein	Symbiodinium microadriaticum	0.516	3e-18	comp9229_c0::comp9229_c0_seq1::g.5319::m.5319
-1.0498	NA	0.335778	NA	0.0248646	3.6817e-05	0.574378	0.000500468	Q2JH51	Protein GrpE (HSP-70 cofactor)	Synechococcus sp. (strain JA-2-3B'a(2-13)) (Cyanobacteria bacterium Yellowstone B-Prime)	0.342	4.4e-22	comp15112_c0::comp15112_c0_seq1::g.11981::m.11981
-1.04566	NA	NA	NA	0.000352242	1	0.000115338	1	P41091	Eukaryotic translation initiation factor 2 subunit 3 (EC 3.6.5.3) (Eukaryotic translation initiation factor 2 subunit gamma X) (eIF-2-gamma X) (eIF-2gX)	Homo sapiens (Human)	0.681	3.1e-177	comp45501_c0::comp45501_c0_seq1::g.64205::m.64205
-1.04496	NA	NA	NA	0.00906201	8.38369e-05	0.000631624	1	Q9C658	Protein decapping 5	Arabidopsis thaliana (Mouse-ear cress)	0.558	1.9e-23	comp51481_c0::comp51481_c0_seq1::g.68631::m.68631
-1.03853	NA	0.345196	NA	0.0363132	1	0.329111	0.487051	O24163	Protoporphyrinogen oxidase, chloroplastic (PPO) (EC 1.3.3.4) (Protoporphyrinogen IX oxidase isozyme I) (PPO I) (PPX I)	Nicotiana tabacum (Common tobacco)	0.517	1e-134	comp39155_c0::comp39155_c0_seq1::g.48798::m.48798
-1.03782	NA	1.00683	NA	0.00446376	0.000881276	0.000713384	1	Q9ZTS1	Probable methionine--tR ligase (EC 6.1.1.10) (Methionyl-tR synthetase) (MetRS)	Oryza sativa subsp. japonica (Rice)	0.436	9.5e-32	comp17139_c0::comp17139_c0_seq1::g.14135::m.14135
-1.03515	1.14581	0.732947	1.44801	0.00292438	0.347952	0.00779573	0.0232357	Q6ZDY8	Succite dehydrogese [ubiquinone] flavoprotein subunit, mitochondrial (EC 1.3.5.1) (Flavoprotein subunit of complex II) (FP)	Oryza sativa subsp. japonica (Rice)	0.677	5.6e-243	comp44546_c0::comp44546_c0_seq1::g.63594::m.63594
-1.03381	NA	NA	NA	0.0440141	1	0.0205401	1	A0A448ZH12	Uncharacterized protein	Pseudo-nitzschia multistriata	0.403	8.6e-30	comp37299_c0::comp37299_c0_seq1::g.44542::m.44542
-1.03141	NA	NA	NA	0.066562	0.0255457	0.424058	1	P92939	Calcium-transporting ATPase 1, endoplasmic reticulum-type (EC 7.2.2.10)	Arabidopsis thaliana (Mouse-ear cress)	0.548	5.3e-299	comp38667_c0::comp38667_c0_seq1::g.47684::m.47684
-1.02616	NA	0.497172	NA	0.000290062	1	0.0509329	1	P54113	Bifunctiol purine biosynthesis protein ADE16 [Includes: Phosphoribosylaminoimidazolecarboxamide formyltransferase (EC 2.1.2.3) (5-aminoimidazole-4-carboxamide ribonucleotide formyltransferase) (AICAR transformylase); IMP cyclohydrolase (EC 3.5.4.10) (ATIC) (IMP synthase) (Inosinicase)]	Saccharomyces cerevisiae (strain ATCC 204508 / S288c) (Baker's yeast)	0.488	5.8e-155	comp39090_c0::comp39090_c0_seq1::g.48652::m.48652
-1.02321	NA	0.378909	NA	0.00322256	9.93802e-05	0.123628	1	Q99383	Nuclear polyadenylated R-binding protein 4 (Cleavage factor IB) (CFIB)	Saccharomyces cerevisiae (strain ATCC 204508 / S288c) (Baker's yeast)	0.258	9.4e-13	comp15714_c0::comp15714_c0_seq1::g.12580::m.12580
-1.02243	NA	0.398505	NA	0.0292073	0.00250908	0.621968	1	W8P5D7	TIC110 protein (Fragment)	Prorocentrum minimum (Dinoflagellate) (Exuviaella minima)	0.387	1e-161	comp41775_c0::comp41775_c0_seq4::g.55449::m.55449
-1.02199	2.22893	0.212609	3.03831	0.0274178	0.0103323	0.552063	5.60342e-05	Q8ISP0	40S ribosomal protein S18	Branchiostoma belcheri (Amphioxus)	0.674	3.3e-51	comp25470_c0::comp25470_c0_seq1::g.23443::m.23443
-1.02193	NA	NA	NA	0.00578595	0.138682	0.000144185	1	Q9P999	Alpha-xylosidase (EC 3.2.1.177)	Saccharolobus solfataricus (strain ATCC 35092 / DSM 1617 / JCM 11322 / P2) (Sulfolobus solfataricus)	0.378	3.9e-109	comp54169_c0::comp54169_c0_seq1::g.70890::m.70890
-1.01987	NA	NA	NA	0.0338988	0.663215	0.374185	1	A0A1Q9DHU2	Retrovirus-related Pol polyprotein from transposon TNT 1-94	Symbiodinium microadriaticum	0.543	6e-17	comp40655_c0::comp40655_c0_seq1::g.52513::m.52513
-1.01909	NA	NA	NA	0.0310225	0.00232369	9.6304e-05	1	A0R0B0	Pyruvate dehydrogese E1 component (PDH E1 component) (EC 1.2.4.1)	Mycolicibacterium smegmatis (strain ATCC 700084 / mc(2)155) (Mycobacterium smegmatis)	0.487	9.7e-240	comp40709_c0::comp40709_c0_seq1::g.52664::m.52664
-1.01883	0.950516	1.20851	0.760831	0.0106413	4.32973e-05	0.000620675	0.045945	Q9C658	Protein decapping 5	Arabidopsis thaliana (Mouse-ear cress)	0.558	1.9e-23	comp44641_c0::comp44641_c0_seq1::g.63653::m.63653
-1.01821	1.85944	0.445162	2.43248	6.88917e-07	5.05227e-07	0.00189935	4.29086e-07	P19595	UTP--glucose-1-phosphate uridylyltransferase (EC 2.7.7.9) (UDP-glucose pyrophosphorylase) (UDPGP) (UGPase)	Solanum tuberosum (Potato)	0.416	3.8e-78	comp18764_c0::comp18764_c0_seq2::g.16105::m.16105
-1.01798	0.18713	-0.44831	1.65343	0.00147396	0.0062318	0.631537	4.51139e-05	P83373	Malate dehydrogese, mitochondrial (EC 1.1.1.37)	Fragaria ananassa (Strawberry) (Fragaria chiloensis x Fragaria virginiana)	0.543	4.9e-87	comp19682_c0::comp19682_c0_seq1::g.17082::m.17082
-1.01716	NA	-0.166098	NA	0.00292438	3.7233e-06	3.42443e-05	1	Q7UA36	ATP-dependent Clp protease proteolytic subunit 1 (EC 3.4.21.92) (Endopeptidase Clp 1)	Synechococcus sp. (strain WH8102)	0.595	4.5e-62	comp18275_c0::comp18275_c0_seq1::g.15514::m.15514
-1.01246	0.246686	0.154172	1.10497	0.00444991	0.396375	0.67031	0.00213252	P94078	Alpha-mannosidase At3g26720 (EC 3.2.1.24)	Arabidopsis thaliana (Mouse-ear cress)	0.423	3.4e-215	comp34847_c0::comp34847_c0_seq1::g.39479::m.39479
-1.00874	1.28565	-0.671411	2.96581	0.000113123	0.00025107	0.00968717	6.41872e-08	Q03685	Lumil-binding protein 5 (BiP 5) (78 kDa glucose-regulated protein homolog 5) (GRP-78-5)	Nicotiana tabacum (Common tobacco)	0.692	1.6e-248	comp30195_c0::comp30195_c0_seq1::g.30744::m.30744
-1.00782	2.11397	1.20287	1.91892	0.015015	0.00193044	0.000223666	0.00521888	Q54E49	Probable ATP-dependent R helicase ddx6 (EC 3.6.4.13) (DEAD box protein 6)	Dictyostelium discoideum (Slime mold)	0.737	4.7e-180	comp26390_c0::comp26390_c0_seq1::g.24738::m.24738
-1.00779	NA	0.774188	NA	0.0128851	0.695414	0.0821602	0.0885952	O74482	Uncharacterized protein C1840.09	Schizosaccharomyces pombe (strain 972 / ATCC 24843) (Fission yeast)	0.303	1.2e-09	comp35747_c0::comp35747_c0_seq1::g.41292::m.41292
-1.00768	NA	-0.997165	NA	0.0312365	0.150111	0.0666989	0.000401617	A0A1Q9F2M1	Uncharacterized protein	Symbiodinium microadriaticum	0.558	9.6e-48	comp22834_c0::comp22834_c0_seq1::g.20668::m.20668
-1.00652	NA	NA	NA	0.0440235	1	0.00123475	1	P94400	Putative metal chaperone YciC	Bacillus subtilis (strain 168)	0.267	3.7e-42	comp20749_c0::comp20749_c0_seq1::g.18367::m.18367
-1.00247	NA	0.715592	NA	0.00376199	0.018666	0.0047508	1	Q09911	Uncharacterized protein C30D11.14c	Schizosaccharomyces pombe (strain 972 / ATCC 24843) (Fission yeast)	0.259	5.7e-08	comp31034_c0::comp31034_c0_seq1::g.32178::m.32178
-0.996697	NA	-0.180186	NA	0.00549062	0.423154	0.144458	0.676673	P32646	Cytochrome c oxidase subunit 2, mitochondrial (EC 7.1.1.9) (Cytochrome c oxidase polypeptide II) (Fragment)	Vigna unguiculata (Cowpea)	0.635	2e-34	comp49117_c0::comp49117_c0_seq1::g.66832::m.66832
-0.996295	1.38862	0.265877	2.11904	2.24042e-05	0.00468909	0.316134	8.62939e-07	Q7SDV9	Cytochrome c peroxidase, mitochondrial (CCP) (EC 1.11.1.5)	Neurospora crassa (strain ATCC 24698 / 74-OR23-1A / CBS 708.71 / DSM 1257 / FGSC 987)	0.508	7.9e-77	comp45405_c0::comp45405_c0_seq1::g.64140::m.64140
-0.995234	NA	0.304667	NA	0.152621	0.568582	1	0.00348849	Q5E987	Proteasome subunit alpha type-5	Bos taurus (Bovine)	0.669	1e-79	comp45589_c0::comp45589_c0_seq1::g.64265::m.64265
-0.995059	NA	0.274137	NA	0.00735983	0.144301	0.33885	0.437773	Q9SEI4	26S proteasome regulatory subunit 6B homolog (26S protease subunit 6B homolog) (26S proteasome AAA-ATPase subunit RPT3) (Protein BMAA insensitive morphology 409) (Regulatory particle triple-A ATPase subunit 3)	Arabidopsis thaliana (Mouse-ear cress)	0.808	5.1e-178	comp52033_c0::comp52033_c0_seq1::g.69124::m.69124
-0.993592	NA	-0.336871	NA	0.000539981	1	0.635943	0.457809	A0A1Q9CBV6	C3H1-type domain-containing protein	Symbiodinium microadriaticum	0.62	9.3e-68	comp29164_c0::comp29164_c0_seq1::g.28876::m.28876
-0.992965	0.789498	-1.4713	3.25376	0.0433006	0.408424	0.0286072	7.07985e-05	A0A1Q9CED7	Ribosomal R small subunit methyltransferase F	Symbiodinium microadriaticum	0.824	5.8e-119	comp41367_c0::comp41367_c0_seq2::g.54347::m.54347
-0.984913	1.79056	-0.726088	3.50156	0.00147396	2.84698e-05	0.0555732	3.82099e-10	A0A1Q9CW36	Uncharacterized protein (Fragment)	Symbiodinium microadriaticum	0.467	9.7e-12	comp32246_c0::comp32246_c0_seq1::g.34391::m.34391
-0.984268	0.334357	-0.00994271	1.32857	0.0209716	0.828064	0.281968	0.0030131	A0A1Q9CWE1	Putative quercetin 2,3-dioxygese	Symbiodinium microadriaticum	0.898	5.3e-152	comp21177_c0::comp21177_c0_seq1::g.18820::m.18820
-0.983013	NA	0.468756	NA	0.0321043	0.000222969	0.0738977	1	A0A0G4FZ83	PH domain-containing protein	Vitrella brassicaformis (strain CCMP3155)	0.639	9e-42	comp46906_c0::comp46906_c0_seq1::g.65133::m.65133
-0.981917	NA	0.20428	NA	0.0220393	0.0199537	0.281968	1	A0A1Q9C5P6	Putative E3 ubiquitin-protein ligase HERC4	Symbiodinium microadriaticum	0.468	3.9e-36	comp39541_c0::comp39541_c0_seq2::g.49729::m.49729
-0.980395	NA	NA	NA	0.0179381	0.00193256	0.00158188	1	A0A1Q9E087	Reverse transcriptase domain-containing protein	Symbiodinium microadriaticum	0.71	1.8e-32	comp31660_c0::comp31660_c0_seq1::g.33263::m.33263
-0.978897	1.64228	1.68969	0.931492	0.00549062	0.000155824	6.73539e-05	0.0186248	A0A1Q9E984	rR adenine N(6)-methyltransferase (EC 2.1.1.-)	Symbiodinium microadriaticum	0.508	0	comp36096_c0::comp36096_c0_seq1::g.42038::m.42038
-0.978209	NA	0.184162	NA	0.00210287	1	0.52584	0.0246788	A0A1Q9CYJ2	Thylakoid lumel 15.0 kDa protein 2, chloroplastic	Symbiodinium microadriaticum	0.807	1.5e-65	comp56913_c0::comp56913_c0_seq1::g.73152::m.73152
-0.975641	NA	-0.21418	NA	0.018842	0.0212909	0.0409551	1	Q9FZE1	UDP-glucose 6-dehydrogese 1 (UDP-Glc dehydrogese 1) (UDP-GlcDH 1) (UDPGDH 1) (EC 1.1.1.22) (At-UGD1)	Arabidopsis thaliana (Mouse-ear cress)	0.599	8.3e-151	comp28256_c0::comp28256_c0_seq1::g.27504::m.27504
-0.974273	1.77884	0.777769	1.97535	0.00234869	1.48932e-05	0.000598954	3.01687e-06	Q9M4G4	Phosphoglucomutase, cytoplasmic (PGM) (EC 5.4.2.2) (Glucose phosphomutase)	Solanum tuberosum (Potato)	0.589	3.9e-189	comp10757_c0::comp10757_c0_seq1::g.7047::m.7047
-0.972389	NA	-0.606758	NA	0.0102707	0.198062	0.460065	0.0486558	A0A1Q9DXN3	PS II complex 12 kDa extrinsic protein	Symbiodinium microadriaticum	0.472	7.8e-33	comp39037_c0::comp39037_c0_seq1::g.48523::m.48523
-0.971451	NA	-0.18465	NA	0.0444751	1	1	1	A0A2A9MGK5	Malic enzyme	Besnoitia besnoiti	0.413	9.8e-54	comp34691_c0::comp34691_c0_seq1::g.39201::m.39201
-0.969736	NA	0.866411	NA	0.0260907	0.00152783	0.0193202	1	P31692	ADP,ATP carrier protein (ADP/ATP translocase) (Adenine nucleotide translocator) (ANT)	Parachlorella kessleri (Green alga) (Chlorella kessleri)	0.591	2e-89	comp41446_c0::comp41446_c0_seq1::g.54556::m.54556
-0.9683	NA	1.75484	NA	0.00735983	0.674766	0.000506239	1	Q3MB92	Protein translocase subunit SecA	Trichormus variabilis (strain ATCC 29413 / PCC 7937) (Anabaena variabilis)	0.509	7e-271	comp11226_c0::comp11226_c0_seq1::g.7655::m.7655
-0.967379	NA	1.5191	NA	0.00586561	6.63798e-05	0.000210314	1	Q93ZT6	Eukaryotic translation initiation factor isoform 4G-1 (eIF(iso)4G-1)	Arabidopsis thaliana (Mouse-ear cress)	0.286	7.7e-06	comp21022_c0::comp21022_c0_seq1::g.18649::m.18649
-0.965902	1.57427	0.99941	1.54076	0.0105282	0.000397775	0.00247671	0.000132627	Q42971	Enolase (EC 4.2.1.11) (2-phospho-D-glycerate hydro-lyase) (2-phosphoglycerate dehydratase) (OSE1)	Oryza sativa subsp. japonica (Rice)	0.639	2.7e-155	comp47234_c0::comp47234_c0_seq1::g.65378::m.65378
-0.963748	NA	NA	NA	0.00787639	0.000191609	0.00193779	1	A0A1Q9CW45	Putative serine/threonine-protein kise nek3	Symbiodinium microadriaticum	0.457	1.1e-79	comp35680_c0::comp35680_c0_seq1::g.41140::m.41140
-0.962906	NA	1.18157	NA	0.0157195	3.89561e-05	0.000345662	1	Q75JD5	Phosphoenolpyruvate carboxykise (ATP) (EC 4.1.1.49)	Dictyostelium discoideum (Slime mold)	0.625	5.1e-206	comp14060_c0::comp14060_c0_seq1::g.10968::m.10968
-0.961659	NA	0.953778	NA	0.0274178	0.674766	0.00889466	1	Q9KUW9	Methionine synthase (EC 2.1.1.13) (5-methyltetrahydrofolate--homocysteine methyltransferase) (Methionine synthase, vitamin-B12 dependent) (MS)	Vibrio cholerae serotype O1 (strain ATCC 39315 / El Tor Inaba N16961)	0.308	2.7e-81	comp37341_c0::comp37341_c0_seq1::g.44639::m.44639
-0.961267	NA	-0.0948503	NA	0.00196809	0.388274	0.925786	0.00246446	A0A1Q9CSW5	Uncharacterized protein	Symbiodinium microadriaticum	0.393	1.1e-120	comp9705_c0::comp9705_c0_seq1::g.5919::m.5919
-0.961173	-0.420694	-0.430962	0.971441	0.00351594	0.845234	0.732601	0.00511109	P46794	Cystathionine beta-synthase (EC 4.2.1.22) (Beta-thiose) (Serine sulfhydrase)	Dictyostelium discoideum (Slime mold)	0.588	5.6e-109	comp19547_c0::comp19547_c0_seq1::g.16945::m.16945
-0.959805	0.58648	0.159151	1.38713	1.54249e-05	0.000294519	0.52642	0.000176161	A4UHC0	Calmodulin (CaM)	Alexandrium fundyense (Dinoflagellate)	1	2.7e-63	comp42618_c0::comp42618_c0_seq3::g.57832::m.57832
-0.959194	1.72175	-0.250681	2.93163	0.212463	0.0682907	0.834133	0.000674676	Q9M339	40S ribosomal protein S3-2	Arabidopsis thaliana (Mouse-ear cress)	0.729	1.7e-85	comp10025_c0::comp10025_c0_seq1::g.6310::m.6310
-0.958745	NA	NA	NA	0.0106312	0.0158604	0.00158188	1	A0A1Q9EJJ4	Probable acetate kise (EC 2.7.2.1) (Acetokise)	Symbiodinium microadriaticum	0.455	2e-59	comp10536_c0::comp10536_c0_seq1::g.6827::m.6827
-0.958559	NA	NA	NA	0.165705	0.0664676	0.00769881	1	Q9SY09	Small nuclear ribonucleoprotein SmD1b (AtSmD1-b)	Arabidopsis thaliana (Mouse-ear cress)	0.635	3.2e-29	comp51452_c0::comp51452_c0_seq1::g.68601::m.68601
-0.956401	-0.140633	NA	NA	0.150953	0.89291	0.0210933	1	Q6MEC9	Asparagine--tR ligase (EC 6.1.1.22) (Asparaginyl-tR synthetase) (AsnRS)	Protochlamydia amoebophila (strain UWE25)	0.542	2.9e-152	comp36805_c0::comp36805_c0_seq1::g.43529::m.43529
-0.955724	0.5504	-0.203041	1.70916	0.000635494	0.0754109	1	1.29168e-06	P09437	Cytochrome b2, mitochondrial (EC 1.1.2.3) (L-lactate dehydrogese [Cytochrome]) (L-lactate ferricytochrome C oxidoreductase) (L-LCR)	Wickerhamomyces anomalus (Yeast) (Hansenula anomala)	0.461	1.3e-120	comp42146_c0::comp42146_c0_seq3::g.56493::m.56493
-0.952863	-0.13195	-0.0397008	0.860614	0.0151901	0.0043697	1	0.000583127	Q08479	Adenylate kise 3 (EC 2.7.4.3) (ATP-AMP transphosphorylase 3) (ATP:AMP phosphotransferase) (Adenylate kise A) (AK A) (Adenylate monophosphate kise 3)	Oryza sativa subsp. japonica (Rice)	0.522	2.3e-59	comp36040_c0::comp36040_c0_seq1::g.41935::m.41935
-0.951531	-0.508967	-0.667475	1.11004	0.00147396	0.135602	0.127231	3.65093e-05	A0A1Q9D1Y5	AAA domain-containing protein	Symbiodinium microadriaticum	0.405	1.7e-112	comp44105_c0::comp44105_c0_seq2::g.62845::m.62845
-0.950464	0.45806	-0.103038	1.51156	0.105218	0.654168	1	0.00157811	A0A1Q9D7W5	Desumoylating isopeptidase 2	Symbiodinium microadriaticum	0.642	1.3e-50	comp27251_c0::comp27251_c0_seq1::g.25969::m.25969
-0.947442	NA	1.51951	NA	0.0415134	0.00167513	0.00400397	1	A0A1Q9C5F0	Heterogeneous nuclear ribonucleoprotein U	Symbiodinium microadriaticum	0.36	6.1e-130	comp9165_c0::comp9165_c0_seq2::g.5230::m.5230
-0.945984	2.01072	0.809823	2.14688	2.52621e-06	4.41213e-06	8.51386e-06	1.05636e-06	P80021	ATP synthase subunit alpha, mitochondrial (ATP synthase F1 subunit alpha) (ATP synthase subunit alpha heart isoform, mitochondrial) (ATP synthase subunit alpha liver isoform, mitochondrial)	Sus scrofa (Pig)	0.694	3.5e-201	comp45997_c0::comp45997_c0_seq1::g.64524::m.64524
-0.942258	NA	NA	NA	0.0897158	1	0.0164189	1	A0A1Q9DD77	SID1 transmembrane family member 1	Symbiodinium microadriaticum	0.69	7.8e-76	comp29230_c0::comp29230_c0_seq2::g.28983::m.28983
-0.941973	1.84983	0.806181	1.98562	0.0503846	0.000606982	0.00744312	0.00614989	O08810	116 kDa U5 small nuclear ribonucleoprotein component (Elongation factor Tu GTP-binding domain-containing protein 2) (U5 snRNP-specific protein, 116 kDa) (U5-116 kDa)	Mus musculus (Mouse)	0.571	0	comp40595_c0::comp40595_c0_seq1::g.52365::m.52365
-0.938426	0.585524	-1.11082	2.63477	0.000306411	0.00129999	0.000818371	4.72597e-07	A0A1Q9DSX9	Kinesin-like protein	Symbiodinium microadriaticum	0.569	7.7e-48	comp11526_c0::comp11526_c0_seq1::g.8013::m.8013
-0.938395	2.53772	0.193468	3.28265	0.00272187	4.82282e-05	0.375717	4.1388e-08	A0A1Q9D4Z6	Uncharacterized protein	Symbiodinium microadriaticum	0.625	1.1e-94	comp40062_c0::comp40062_c0_seq1::g.51017::m.51017
-0.937423	2.14573	1.29579	1.78737	0.00879838	0.012451	0.000280418	0.0022468	P31106	Outer membrane protein MIP (EC 5.2.1.8) (Macrophage infectivity potentiator) (Peptidyl-prolyl cis-trans isomerase) (PPIase) (Rotamase)	Tatlockia micdadei (Legionella micdadei)	0.321	2.1e-11	comp51693_c0::comp51693_c0_seq1::g.68823::m.68823
-0.934368	NA	-0.526041	NA	0.0060377	1	0.00623768	1	A0A1Q9CTY5	G-protein-sigling modulator 1	Symbiodinium microadriaticum	0.629	2e-90	comp27796_c0::comp27796_c0_seq1::g.26798::m.26798
-0.933078	NA	NA	NA	0.0357714	0.703404	0.00259159	1	NA	Hypothetical protein	#N/A	NA	NaN	comp18109_c0::comp18109_c0_seq1::g.15281::m.15281
-0.932556	NA	NA	NA	0.221604	0.0255457	1	1	P33727	Arylsulfatase B (ASB) (EC 3.1.6.12) (N-acetylgalactosamine-4-sulfatase) (G4S)	Felis catus (Cat) (Felis silvestris catus)	0.288	1.4e-48	comp38705_c0::comp38705_c0_seq1::g.47768::m.47768
-0.931416	NA	-0.750068	NA	0.000349791	1	0.430956	0.00195204	Q5ENN5	Ribulose bisphosphate carboxylase, chloroplastic (RuBisCO) (EC 4.1.1.39)	Heterocapsa triquetra (Dinoflagellate) (Glenodinium triquetrum)	0.506	2.3e-14	comp31992_c0::comp31992_c0_seq2::g.33878::m.33878
-0.928083	NA	-0.308609	NA	0.00183355	0.000154189	0.000259247	1	A0A1Q9CJM5	Putative aarF domain-containing protein kise, chloroplastic	Symbiodinium microadriaticum	0.621	9.8e-90	comp34946_c0::comp34946_c0_seq1::g.39675::m.39675
-0.927687	NA	0.744078	NA	0.0140856	0.0145717	0.0392162	1	Q9KGF4	Cysteine--tR ligase (EC 6.1.1.16) (Cysteinyl-tR synthetase) (CysRS)	Bacillus halodurans (strain ATCC BAA-125 / DSM 18197 / FERM 7344 / JCM 9153 / C-125)	0.615	6.1e-06	comp28978_c0::comp28978_c0_seq1::g.28583::m.28583
-0.925592	2.71915	2.08961	1.55513	0.0305866	0.000574827	0.000488088	0.00799497	Q9LV03	Glutamate synthase 1 [DH], chloroplastic (EC 1.4.1.14) (DH-dependent glutamate synthase 1) (DH-GOGAT 1)	Arabidopsis thaliana (Mouse-ear cress)	0.497	0	comp40915_c1::comp40915_c1_seq3::g.53222::m.53222
-0.920684	NA	0.806033	NA	5.77862e-08	1	3.81185e-05	1	Q40300	Fucoxanthin-chlorophyll a-c binding protein F, chloroplastic (Fragment)	Macrocystis pyrifera (Giant kelp) (Fucus pyrifer)	0.309	9.7e-14	comp41540_c0::comp41540_c0_seq1::g.54824::m.54824
-0.920236	NA	NA	NA	0.0449729	0.00103293	0.000442796	1	O28852	Uncharacterized protein AF_1420	Archaeoglobus fulgidus (strain ATCC 49558 / VC-16 / DSM 4304 / JCM 9628 / NBRC 100126)	0.359	8.4e-33	comp26706_c0::comp26706_c0_seq1::g.25203::m.25203
-0.918913	1.05349	-0.145846	2.11825	7.16726e-06	1.27791e-08	0.426021	3.08219e-08	P11144	Heat shock 70 kDa protein (HSP70) (74.3 kDa protein) (Cytoplasmic antigen)	Plasmodium falciparum	0.773	5.1e-276	comp43661_c0::comp43661_c0_seq2::g.61048::m.61048
-0.917515	0.83477	-0.008859	1.76114	0.00147396	0.0849063	0.945941	3.65158e-05	P30694	C4 phosphoenolpyruvate carboxylase (C4 PEPC) (C4 PEPCase) (ppcA) (EC 4.1.1.31) (Photosynthetic PEPCase)	Flaveria trinervia (Clustered yellowtops) (Oedera trinervia)	0.408	1.1e-194	comp38410_c0::comp38410_c0_seq1::g.47099::m.47099
-0.916322	0.612603	0.469516	1.05941	0.000856506	0.00129999	0.0724632	0.00654257	P42037	60S acidic ribosomal protein P2 (Allergen Alt a 6) (Allergen Alt a VI) (Minor allergen Alt a 5) (allergen Alt a 5)	Alternaria alternata (Alternaria rot fungus) (Torula alternata)	0.565	8.4e-11	comp32047_c0::comp32047_c0_seq2::g.33994::m.33994
-0.915343	2.60035	-0.149689	3.66538	0.016704	0.000965218	0.00936311	2.92797e-05	P91850	Macrophage migration inhibitory factor homolog (Bm-MIF-1) (BmMIF) (MIF) (EC 5.3.2.1) (L-dopachrome isomerase) (L-dopachrome tautomerase) (EC 5.3.3.12) (Phenylpyruvate tautomerase)	Brugia malayi (Filarial nematode worm)	0.412	1.8e-20	comp23416_c0::comp23416_c0_seq1::g.21277::m.21277
-0.908257	NA	0.09695	NA	0.0122239	4.85012e-05	1	0.000477468	A0A1Q9E2L5	Uncharacterized protein	Symbiodinium microadriaticum	0.594	6e-54	comp16514_c0::comp16514_c0_seq1::g.13503::m.13503
-0.905965	2.74254	0.752588	2.89592	2.24042e-05	2.80141e-07	0.000179945	3.20757e-05	Q2U316	FK506-binding protein 1 (FKBP) (EC 5.2.1.8) (Peptidyl-prolyl cis-trans isomerase) (PPIase) (Rapamycin-binding protein)	Aspergillus oryzae (strain ATCC 42149 / RIB 40) (Yellow koji mold)	0.447	2.1e-22	comp29066_c0::comp29066_c0_seq1::g.28721::m.28721
-0.904445	0.945244	-0.777223	2.62691	0.0177121	0.0572779	0.167417	2.97985e-05	Q67ZM4	Actin-depolymerizing factor 7 (ADF-7) (AtADF7)	Arabidopsis thaliana (Mouse-ear cress)	0.41	5.3e-21	comp44822_c0::comp44822_c0_seq1::g.63767::m.63767
-0.902168	NA	1.04111	NA	0.0240137	0.000130332	0.0294122	1	Q1JP75	L-xylulose reductase (XR) (EC 1.1.1.10) (Dicarbonyl/L-xylulose reductase)	Bos taurus (Bovine)	0.422	3.3e-40	comp16941_c0::comp16941_c0_seq1::g.13945::m.13945
-0.901982	NA	NA	NA	0.0823476	1	0.0342683	1	Q0ZHH6	Atlastin-3 (EC 3.6.5.-)	Rattus norvegicus (Rat)	0.304	1.4e-34	comp37664_c0::comp37664_c0_seq1::g.45373::m.45373
-0.90084	1.15629	0.573107	1.48402	0.00113692	0.00241449	0.00215532	0.00321812	Q6Z0I4	Enoyl-[acyl-carrier-protein] reductase [DH] 1, chloroplastic (ENR) (EC 1.3.1.9) (DH-dependent enoyl-ACP reductase)	Oryza sativa subsp. japonica (Rice)	0.636	1.7e-103	comp47945_c0::comp47945_c0_seq1::g.65928::m.65928
-0.900526	NA	1.12648	NA	0.0314574	0.0205426	0.000249257	1	O07345	Magnesium-chelatase subunit ChlD (Mg-chelatase subunit D) (EC 6.6.1.1) (Mg-protoporphyrin IX chelatase)	Synechococcus elongatus (strain PCC 7942 / FACHB-805) (Anacystis nidulans R2)	0.514	1.5e-168	comp35262_c0::comp35262_c0_seq1::g.40266::m.40266
-0.897859	NA	0.418932	NA	0.0255928	0.0243507	0.0492567	1	T2KMF9	6-phosphogluconolactose (EC 3.1.1.31) (P9_lactose) (Polysaccharide utilization locus H protein P9) (PUL H protein P9)	Formosa agariphila (strain DSM 15362 / KCTC 12365 / LMG 23005 / KMM 3901)	0.349	7.1e-41	comp29915_c0::comp29915_c0_seq1::g.30233::m.30233
-0.896298	0.116146	-1.4702	2.48264	0.0060722	0.441067	0.00381568	2.81937e-06	Q7KQL9	Fructose-bisphosphate aldolase (EC 4.1.2.13)	Plasmodium falciparum (isolate 3D7)	0.492	1.1e-84	comp41618_c0::comp41618_c0_seq1::g.55032::m.55032
-0.893776	2.61475	0.547709	2.96082	0.000306411	4.55509e-05	0.00092409	5.56266e-06	O06000	30S ribosomal protein S1 homolog	Bacillus cereus (strain ATCC 10987 / NRS 248)	0.283	1.9e-08	comp34953_c0::comp34953_c0_seq1::g.39686::m.39686
-0.892406	NA	-0.756719	NA	5.78191e-06	1	0.195139	1.66209e-05	NA	Hypothetical protein	#N/A	NA	NaN	comp36212_c0::comp36212_c0_seq2::g.42292::m.42292
-0.891375	2.27432	0.820209	2.34549	0.00135796	4.8089e-05	0.0279486	3.64808e-06	P09437	Cytochrome b2, mitochondrial (EC 1.1.2.3) (L-lactate dehydrogese [Cytochrome]) (L-lactate ferricytochrome C oxidoreductase) (L-LCR)	Wickerhamomyces anomalus (Yeast) (Hansenula anomala)	0.461	1.3e-120	comp19698_c0::comp19698_c0_seq1::g.17104::m.17104
-0.89114	-0.599088	0.848769	-0.556717	0.0331001	0.288602	0.17885	0.0516438	O24325	Vacuolar-processing enzyme (VPE) (EC 3.4.22.-) (Legumain-like proteise) (LLP)	Phaseolus vulgaris (Kidney bean) (French bean)	0.357	3.1e-65	comp10170_c0::comp10170_c0_seq1::g.6415::m.6415
-0.889413	NA	1.25305	NA	0.00114853	4.08231e-06	0.000121251	0.000221853	A2XLM6	Probable zinc metalloprotease EGY3, chloroplastic (EC 3.4.24.-) (Protein ETHYLENE-DEPENDENT GRAVITROPISM-DEFICIENT AND YELLOW-GREEN 3)	Oryza sativa subsp. indica (Rice)	0.267	1.6e-17	comp28999_c0::comp28999_c0_seq1::g.28617::m.28617
-0.886918	NA	NA	NA	0.0366406	0.0018575	8.67622e-05	1	A0A1Q9D0T6	Uncharacterized protein	Symbiodinium microadriaticum	0.678	2e-188	comp10941_c0::comp10941_c0_seq1::g.7318::m.7318
-0.884401	NA	1.28861	NA	0.0425641	0.00011911	0.000860354	0.00768457	Q8DJ40	Chaperone protein ClpB 1	Thermosynechococcus elongatus (strain BP-1)	0.584	2.1e-286	comp21045_c0::comp21045_c0_seq1::g.18672::m.18672
-0.882876	0.210805	-0.806525	1.90021	0.0099235	0.662372	0.0728286	3.44923e-06	O13755	Fumarate reductase (FRDS) (EC 1.3.1.6) (FAD-dependent oxidoreductase) (DH-dependent fumarate reductase)	Schizosaccharomyces pombe (strain 972 / ATCC 24843) (Fission yeast)	0.3	2e-41	comp43361_c0::comp43361_c0_seq2::g.60033::m.60033
-0.880902	NA	-0.221007	NA	0.00266523	1	0.944333	0.0366513	A0A1Q9D4G2	TauD domain-containing protein	Symbiodinium microadriaticum	0.838	2.6e-193	comp44668_c0::comp44668_c0_seq1::g.63672::m.63672
-0.878882	NA	1.60409	NA	0.0822915	0.460117	0.036991	1	B4MY75	Eukaryotic translation initiation factor 3 subunit M (eIF3m) (Transport and Golgi organization protein 7) (Tango-7)	Drosophila willistoni (Fruit fly)	0.246	9.2e-16	comp38825_c0::comp38825_c0_seq2::g.48052::m.48052
-0.878686	NA	NA	NA	0.0194224	0.0126876	0.0117419	1	P28668	Bifunctiol glutamate/proline--tR ligase (Bifunctiol aminoacyl-tR synthetase) [Includes: Glutamate--tR ligase (EC 6.1.1.17) (Glutamyl-tR synthetase); Proline--tR ligase (EC 6.1.1.15) (Prolyl-tR synthetase) (ProRS)]	Drosophila melanogaster (Fruit fly)	0.54	9.1e-157	comp40178_c0::comp40178_c0_seq2::g.51325::m.51325
-0.878509	-0.39351	0.807096	-0.322096	0.0194294	0.326852	0.00265502	0.0900537	A0A1Q9CFU2	Putative plastid-lipid-associated protein 13, chloroplastic	Symbiodinium microadriaticum	0.721	3.2e-104	comp19795_c0::comp19795_c0_seq1::g.17193::m.17193
-0.875969	NA	NA	NA	0.177288	0.0235212	1	1	A0A1Q9DKU8	Endoglucase	Symbiodinium microadriaticum	0.46	1.7e-28	comp50571_c0::comp50571_c0_seq1::g.67952::m.67952
-0.87588	NA	0.0566294	NA	0.0388105	0.147938	0.370237	0.437773	A0A1Q9CIS6	Bifunctiol lysine-specific demethylase and histidyl-hydroxylase NO66	Symbiodinium microadriaticum	0.714	5e-223	comp49634_c0::comp49634_c0_seq1::g.67237::m.67237
-0.871136	1.21719	0.62412	1.46421	0.0421712	0.0157787	0.028164	0.00192029	A0A1Q9C0M4	Uncharacterized protein	Symbiodinium microadriaticum	0.586	1.8e-102	comp44039_c0::comp44039_c0_seq10::g.62585::m.62585
-0.868738	-0.687162	-1.57777	1.75935	0.0052433	0.391683	0.000997936	1.53353e-05	A0A1Q9EC94	Uncharacterized protein	Symbiodinium microadriaticum	0.685	3.7e-13	comp44365_c0::comp44365_c0_seq1::g.63456::m.63456
-0.860341	NA	0.631715	NA	0.0703078	0.108652	0.30733	0.000606862	P23902	3-oxoacyl-[acyl-carrier-protein] synthase I, chloroplastic (EC 2.3.1.41) (Beta-ketoacyl-ACP synthase I) (KAS I)	Hordeum vulgare (Barley)	0.507	6.6e-122	comp20237_c0::comp20237_c0_seq1::g.17734::m.17734
-0.857146	0.0348821	0.424049	0.46798	0.0229512	0.621133	0.0501697	0.0422322	A0A1Q9CH75	Uncharacterized protein	Symbiodinium microadriaticum	0.841	2.9e-59	comp46678_c0::comp46678_c0_seq1::g.64968::m.64968
-0.856718	0.399788	-0.144306	1.40081	0.257988	0.699941	1	0.00796128	A0A1Q9C5V0	Uncharacterized protein (Fragment)	Symbiodinium microadriaticum	0.664	3.6e-30	comp16395_c0::comp16395_c0_seq1::g.13392::m.13392
-0.855037	1.96405	-0.84544	3.66452	0.0877011	0.000554856	0.229017	1.05616e-09	P11029	Acetyl-CoA carboxylase (ACC) (EC 6.4.1.2) [Includes: Biotin carboxylase (EC 6.3.4.14)]	Gallus gallus (Chicken)	0.381	0	comp41706_c0::comp41706_c0_seq1::g.55265::m.55265
-0.85319	0.646286	-0.328625	1.8281	0.0184995	0.00277918	0.902752	0.0010452	O49809	Glyoxysomal fatty acid beta-oxidation multifunctiol protein MFP-a [Includes: Enoyl-CoA hydratase/3-2-trans-enoyl-CoA isomerase/3-hydroxybutyryl-CoA epimerase (EC 4.2.1.17) (EC 5.1.2.3) (EC 5.3.3.8); 3-hydroxyacyl-CoA dehydrogese (EC 1.1.1.35)]	Brassica napus (Rape)	0.371	6.7e-60	comp38955_c0::comp38955_c0_seq1::g.48330::m.48330
-0.852017	-0.166314	0.942641	-0.256938	0.0014202	0.799527	0.000232796	0.0794877	NA	Hypothetical protein	#N/A	NA	NaN	comp28343_c0::comp28343_c0_seq2::g.27663::m.27663
-0.845016	NA	0.90755	NA	0.0395711	0.0139327	0.00685052	1	NA	Hypothetical protein	#N/A	NA	NaN	comp43922_c0::comp43922_c0_seq2::g.62041::m.62041
-0.843907	NA	-0.0916125	NA	0.0479781	0.000121985	1	0.000792616	Q6NYL3	Peroxisomal bifunctiol enzyme (PBE) (PBFE) (Multifunctiol enzyme 1) (MFE1) [Includes: Enoyl-CoA hydratase/3,2-trans-enoyl-CoA isomerase (EC 4.2.1.17) (EC 5.3.3.8); 3-hydroxyacyl-CoA dehydrogese (EC 1.1.1.35)]	Danio rerio (Zebrafish) (Brachydanio rerio)	0.403	4.4e-44	comp30217_c0::comp30217_c0_seq3::g.30781::m.30781
-0.843044	1.20142	-0.236278	2.28074	7.85993e-06	0.114027	0.988286	9.99647e-06	Q0PAS0	Fructose-bisphosphate aldolase (FBP aldolase) (FBPA) (EC 4.1.2.13) (Fructose-1,6-bisphosphate aldolase)	Campylobacter jejuni subsp. jejuni serotype O:2 (strain ATCC 700819 / NCTC 11168)	0.58	1e-116	comp15857_c0::comp15857_c0_seq1::g.12741::m.12741
-0.842261	-0.0446617	-0.538796	1.3364	0.0581773	0.613554	0.429037	0.000567089	Q43092	Granule-bound starch synthase 1, chloroplastic/amyloplastic (EC 2.4.1.242) (Granule-bound starch synthase I) (GBSS-I)	Pisum sativum (Garden pea)	0.396	1.3e-94	comp43896_c0::comp43896_c0_seq2::g.61902::m.61902
-0.842158	NA	0.905854	NA	0.113094	0.0820385	0.0173479	1	B5Y4V2	Predicted protein	Phaeodactylum tricornutum (strain CCAP 1055/1)	0.39	1.6e-21	comp20835_c0::comp20835_c0_seq1::g.18457::m.18457
-0.840412	0.74122	0.134798	1.44683	0.231986	0.371043	1	0.00222477	A0A1Q9C9M1	tR(Met) cytidine acetyltransferase TmcA	Symbiodinium microadriaticum	0.625	6.7e-117	comp35431_c0::comp35431_c0_seq1::g.40620::m.40620
-0.839702	NA	-1.08409	NA	0.00393697	0.305412	0.0383598	7.34182e-05	Q1XDM7	ATP synthase epsilon chain, chloroplastic (ATP synthase F1 sector epsilon subunit) (F-ATPase epsilon subunit)	Pyropia yezoensis (Susabi-nori) (Porphyra yezoensis)	0.489	1.1e-29	comp36081_c0::comp36081_c0_seq1::g.42022::m.42022
-0.839329	0.958795	-0.0233707	1.82149	0.000145288	3.2066e-05	0.929582	0.000135345	A0A1Q9DPK1	Uncharacterized protein	Symbiodinium microadriaticum	0.687	5.1e-38	comp47410_c0::comp47410_c0_seq1::g.65516::m.65516
-0.83927	NA	NA	NA	0.0346827	1	0.0122338	1	A0A1Q9EIT0	Intraflagellar transport protein 46-like	Symbiodinium microadriaticum	0.595	1.6e-79	comp33098_c0::comp33098_c0_seq1::g.36059::m.36059
-0.838458	NA	-0.970073	NA	0.0226967	0.0220026	0.196081	1	A0A1Q9CJL3	Pre-mR-splicing factor SPF27	Symbiodinium microadriaticum	0.68	7.3e-115	comp26579_c0::comp26579_c0_seq1::g.25021::m.25021
-0.836492	NA	NA	NA	0.170345	1	0.0189933	1	A0A1Q9EA08	NPL4-like protein 1	Symbiodinium microadriaticum	0.689	8.5e-113	comp36448_c0::comp36448_c0_seq1::g.42743::m.42743
-0.831946	NA	1.06261	NA	0.0353158	7.39018e-05	0.0220391	0.00707074	A0A1Q9D4K1	Protein disulfide-isomerase A6	Symbiodinium microadriaticum	0.83	1.1e-62	comp13961_c0::comp13961_c0_seq1::g.10844::m.10844
-0.827049	1.02167	-0.705528	2.55425	0.0250678	0.000217486	0.250676	2.67056e-06	Q03685	Lumil-binding protein 5 (BiP 5) (78 kDa glucose-regulated protein homolog 5) (GRP-78-5)	Nicotiana tabacum (Common tobacco)	0.692	1.6e-248	comp44253_c0::comp44253_c0_seq1::g.63371::m.63371
-0.825238	NA	0.873682	NA	0.0780718	0.0152275	0.000232796	1	Q3ULD5	Methylcrotonoyl-CoA carboxylase beta chain, mitochondrial (MCCase subunit beta) (EC 6.4.1.4) (3-methylcrotonyl-CoA carboxylase 2) (3-methylcrotonyl-CoA carboxylase non-biotin-containing subunit) (3-methylcrotonyl-CoA:carbon dioxide ligase subunit beta)	Mus musculus (Mouse)	0.623	3.2e-183	comp47207_c0::comp47207_c0_seq1::g.65347::m.65347
-0.823961	1.57142	-0.475756	2.87114	0.021989	0.0452907	0.505916	1.5729e-05	Q6K8J4	4-hydroxy-3-methylbut-2-en-1-yl diphosphate synthase (ferredoxin), chloroplastic (EC 1.17.7.1) (1-hydroxy-2-methyl-2-(E)-butenyl 4-diphosphate synthase)	Oryza sativa subsp. japonica (Rice)	0.493	3.4e-162	comp38018_c0::comp38018_c0_seq1::g.46198::m.46198
-0.822896	0.0044047	0.0992006	0.7281	0.205789	0.978447	1	0.0379727	A0A1Q9C433	Serine/threonine-protein phosphatase (EC 3.1.3.16)	Symbiodinium microadriaticum	0.528	8e-75	comp15240_c0::comp15240_c0_seq1::g.12118::m.12118
-0.818229	NA	1.29188	NA	0.017396	1	0.00300298	1	A0A1Q9CLI9	Uncharacterized protein	Symbiodinium microadriaticum	0.399	6.4e-25	comp25079_c0::comp25079_c0_seq1::g.22928::m.22928
-0.817841	NA	0.374435	NA	0.0198743	0.088012	0.0024193	1	Q2QVG9	Chaperone protein ClpC2, chloroplastic (ATP-dependent Clp protease ATP-binding subunit ClpC homolog 2) (Casein lytic proteise C2)	Oryza sativa subsp. japonica (Rice)	0.624	7.5e-65	comp10777_c0::comp10777_c0_seq1::g.7085::m.7085
-0.817234	-0.00161314	-0.10327	0.918891	0.0310225	0.339839	1	0.000373581	A0A1Q9C4B8	6-phosphogluconolactose	Symbiodinium microadriaticum	0.552	5.4e-117	comp43906_c0::comp43906_c0_seq7::g.61942::m.61942
-0.814718	1.58436	1.03937	1.3597	0.0339189	6.13079e-05	0.00052011	0.000203018	A0A1Q9BPX8	Uncharacterized protein (Fragment)	Symbiodinium microadriaticum	0.483	6.6e-88	comp43962_c0::comp43962_c0_seq4::g.62218::m.62218
-0.813569	NA	1.61465	NA	0.0117312	6.92397e-06	2.06821e-05	1	A0A1Q9DD07	Uncharacterized protein	Symbiodinium microadriaticum	0.453	1.6e-11	comp40953_c0::comp40953_c0_seq9::g.53322::m.53322
-0.81113	2.44825	0.861508	2.39788	0.00187048	3.2066e-05	0.110082	0.000522704	P07896	Peroxisomal bifunctiol enzyme (PBE) (PBFE) (Multifunctiol enzyme 1) (MFE1) (Multifunctiol protein 1) (MFP1) [Includes: Enoyl-CoA hydratase/3,2-trans-enoyl-CoA isomerase (EC 4.2.1.17) (EC 5.3.3.8); 3-hydroxyacyl-CoA dehydrogese (EC 1.1.1.35)]	Rattus norvegicus (Rat)	0.387	2e-113	comp42133_c0::comp42133_c0_seq1::g.56457::m.56457
-0.808772	0.68993	-0.938443	2.43714	0.000301954	3.2066e-05	0.00198914	7.45771e-08	P32953	(S)-mandelate dehydrogese, mitochondrial (EC 1.1.99.31) (Flavocytochrome b) (L(+)-mandelate dehydrogese) (L-MDH)	Rhodotorula graminis (Yeast)	0.458	2.6e-12	comp39316_c0::comp39316_c0_seq1::g.49197::m.49197
-0.80576	0.587557	-1.05727	2.45059	0.00187048	0.0351534	0.00632752	7.43996e-09	P27798	Calreticulin	Caenorhabditis elegans	0.604	2.3e-77	comp41426_c0::comp41426_c0_seq1::g.54491::m.54491
-0.805633	3.39228	2.58724	1.61067	0.0102707	2.25704e-05	2.08454e-05	0.00500342	O75643	U5 small nuclear ribonucleoprotein 200 kDa helicase (EC 3.6.4.13) (Activating sigl cointegrator 1 complex subunit 3-like 1) (BRR2 homolog) (U5 snRNP-specific 200 kDa protein) (U5-200KD)	Homo sapiens (Human)	0.549	0	comp30891_c0::comp30891_c0_seq1::g.31910::m.31910
-0.805026	-0.950545	-1.05832	0.912796	0.0424529	0.037851	0.0236304	0.00232408	Q5FYB1	Arylsulfatase I (ASI) (EC 3.1.6.-)	Homo sapiens (Human)	0.286	1.5e-28	comp33375_c0::comp33375_c0_seq1::g.36585::m.36585
-0.803671	NA	1.8727	NA	0.0085948	4.1525e-05	7.04129e-05	0.49555	A0A1Q9CA15	alpha-1,2-Mannosidase (EC 3.2.1.-)	Symbiodinium microadriaticum	0.329	4.2e-43	comp10435_c0::comp10435_c0_seq1::g.6710::m.6710
-0.802767	0.840278	-0.0399646	1.68301	0.213319	0.27757	1	0.000167971	P37686	Probable alcohol dehydrogese (EC 1.1.1.1)	Escherichia coli (strain K12)	0.597	1.6e-124	comp12235_c0::comp12235_c0_seq1::g.8852::m.8852
-0.799204	0.496423	-0.212938	1.50856	0.0501242	0.549112	1	0.00331923	A0A1Q9CID5	Thylakoid lumel protein, chloroplastic	Symbiodinium microadriaticum	0.65	6.3e-42	comp9254_c0::comp9254_c0_seq1::g.5365::m.5365
-0.798672	NA	0.179556	NA	0.0408394	8.77986e-06	0.636605	0.0164935	A0A1Q9CWB5	Putative glucan 1,3-beta-glucosidase A	Symbiodinium microadriaticum	0.744	7.6e-90	comp38098_c0::comp38098_c0_seq1::g.46383::m.46383
-0.793743	NA	-1.00882	NA	0.0453099	0.00210703	0.0553891	0.00526376	NA	Hypothetical protein	#N/A	NA	NaN	comp48365_c0::comp48365_c0_seq1::g.66259::m.66259
-0.791077	NA	NA	NA	0.0262114	0.339311	5.49605e-05	1	Q5VNN5	Peptide deformylase 1B, chloroplastic (OsPDF1B) (PDF 1B) (EC 3.5.1.88)	Oryza sativa subsp. japonica (Rice)	0.407	9e-33	comp56721_c0::comp56721_c0_seq1::g.73028::m.73028
-0.790365	NA	NA	NA	0.0792865	0.019167	0.000149739	1	Q9X2F4	Cyclomaltodextrise (EC 3.2.1.54) (Maltodextrin glucosidase) (TMG)	Thermotoga maritima (strain ATCC 43589 / MSB8 / DSM 3109 / JCM 10099)	0.334	6.6e-60	comp40973_c0::comp40973_c0_seq1::g.53372::m.53372
-0.787661	0.768018	-0.0502129	1.60589	0.0117312	0.000199893	0.938376	0.000202699	Q52I78	Nicotimide phosphoribosyltransferase (mPRTase) (mpt) (EC 2.4.2.12) (Pre-B-cell colony-enhancing factor 1 homolog) (PBEF) (Visfatin)	Sus scrofa (Pig)	0.476	8e-128	comp26665_c0::comp26665_c0_seq1::g.25142::m.25142
-0.787133	0.876562	-0.396999	2.06069	0.17862	0.370819	1	0.000632283	A0A1Q9CLV0	Aphase-promoting complex subunit 8	Symbiodinium microadriaticum	0.716	2.6e-21	comp8881_c0::comp8881_c0_seq1::g.4897::m.4897
-0.781429	0.800062	0.417788	1.1637	0.0371299	0.00413742	0.0527367	0.0131809	A3DBX3	Beta-glucase (EC 3.2.1.73) (1,3-1,4-beta-D-glucan 4-glucanohydrolase) (Endo-beta-1,3-1,4 glucase) (Lamirise) (Lichese)	Hungateiclostridium thermocellum (strain ATCC 27405 / DSM 1237 / JCM 9322 / NBRC 103400 / NCIMB 10682 / NRRL B-4536 / VPI 7372) (Clostridium thermocellum)	0.32	2.6e-21	comp19363_c0::comp19363_c0_seq1::g.16760::m.16760
-0.780826	2.45965	0.604398	2.63608	0.0673666	0.00468909	0.00192747	0.000249239	Q5ATG5	Acyl-CoA dehydrogese apdG (EC 1.-.-.-) (Aspyridones biosynthesis protein G)	Emericella nidulans (strain FGSC A4 / ATCC 38163 / CBS 112.46 / NRRL 194 / M139) (Aspergillus nidulans)	0.344	6.7e-69	comp43703_c0::comp43703_c0_seq1::g.61199::m.61199
-0.779142	1.31898	0.181681	1.91645	0.00113692	0.00151188	0.0269271	1.55857e-06	A6UEY0	Chaperone protein DK (HSP70) (Heat shock 70 kDa protein) (Heat shock protein 70)	Sinorhizobium medicae (strain WSM419) (Ensifer medicae)	0.676	1.6e-227	comp10169_c0::comp10169_c0_seq1::g.6412::m.6412
-0.778482	NA	NA	NA	0.0451807	0.0235212	0.000198479	1	A0A1Q9D2E1	Uncharacterized protein	Symbiodinium microadriaticum	0.322	3.6e-38	comp39788_c0::comp39788_c0_seq1::g.50333::m.50333
-0.777685	NA	NA	NA	0.00493194	3.6817e-05	1.39611e-05	1	B0S1F7	Chaperone protein DJ	Finegoldia magna (strain ATCC 29328 / DSM 20472 / WAL 2508) (Peptostreptococcus magnus)	0.452	6.5e-11	comp42837_c0::comp42837_c0_seq1::g.58399::m.58399
-0.777485	NA	NA	NA	0.087492	0.000355993	0.000168098	1	A6W0X8	Malonyl-[acyl-carrier protein] O-methyltransferase (Malonyl-ACP O-methyltransferase) (EC 2.1.1.197) (Biotin synthesis protein BioC)	Marinomonas sp. (strain MWYL1)	0.316	8.6e-08	comp24945_c0::comp24945_c0_seq1::g.22805::m.22805
-0.776379	NA	0.480412	NA	0.0485747	9.42465e-05	0.00112387	1	Q9LVJ0	UV-B-induced protein At3g17800, chloroplastic	Arabidopsis thaliana (Mouse-ear cress)	0.293	1.6e-25	comp27710_c0::comp27710_c0_seq1::g.26669::m.26669
-0.771651	NA	NA	NA	0.0287446	0.01658	0.000108984	1	Q69TY5	Stromal processing peptidase, chloroplastic (EC 3.4.24.-)	Oryza sativa subsp. japonica (Rice)	0.389	1.5e-208	comp41567_c0::comp41567_c0_seq1::g.54901::m.54901
-0.771573	NA	NA	NA	0.0880283	0.00274467	0.0189933	1	A0A1Q9E9N4	Retrovirus-related Pol polyprotein from transposon TNT 1-94	Symbiodinium microadriaticum	0.501	3.4e-193	comp44132_c0::comp44132_c0_seq1::g.63011::m.63011
-0.77088	NA	NA	NA	0.0801315	0.000212089	0.00267683	1	Q0WW26	Coatomer subunit gamma (Gamma-coat protein) (Gamma-COP)	Arabidopsis thaliana (Mouse-ear cress)	0.436	3.8e-192	comp43552_c0::comp43552_c0_seq1::g.60658::m.60658
-0.768698	0.879975	1.30012	0.348551	0.00359032	0.00402675	4.58365e-06	0.0766145	F1QB54	Polyadenylate-binding protein 1A (PABP-1A) (Poly(A)-binding protein 1A)	Danio rerio (Zebrafish) (Brachydanio rerio)	0.395	4.1e-93	comp38502_c0::comp38502_c0_seq1::g.47306::m.47306
-0.763708	NA	-0.0316592	NA	0.00484355	1	0.931855	0.395115	P80093	15-cis-phytoene desaturase, chloroplastic/chromoplastic (EC 1.3.5.5) (Phytoene dehydrogese) (Phytoene desaturase)	Capsicum annuum (Capsicum pepper)	0.558	6.4e-154	comp26842_c0::comp26842_c0_seq1::g.25398::m.25398
-0.758003	1.34994	-0.600176	2.70812	0.00742664	0.000730744	0.271221	1.35729e-05	P0C0F1	Major cold shock protein	Streptococcus pyogenes serotype M1	0.47	4.9e-09	comp12958_c0::comp12958_c0_seq1::g.9757::m.9757
-0.757163	NA	0.79175	NA	0.0335206	0.000168014	0.000412837	1	Q9VYS3	Regulator of nonsense transcripts 1 homolog (EC 3.6.4.-)	Drosophila melanogaster (Fruit fly)	0.367	5.4e-58	comp35871_c0::comp35871_c0_seq1::g.41585::m.41585
-0.75626	NA	NA	NA	0.0747269	0.688859	0.0210933	1	A0A1Q9E0Y3	Carrier domain-containing protein	Symbiodinium microadriaticum	0.71	6.4e-248	comp8867_c0::comp8867_c0_seq1::g.4876::m.4876
-0.755441	1.11692	0.318948	1.55341	0.00187048	4.41411e-05	0.00779573	9.94849e-05	A0A1Q9EJK6	Carbohydrate-binding domain-containing protein C2E1P3.05c	Symbiodinium microadriaticum	0.661	5.8e-160	comp36691_c0::comp36691_c0_seq1::g.43270::m.43270
-0.751981	1.87975	1.20757	1.42416	0.0197855	7.13102e-05	1.81933e-05	0.00134521	Q4P331	ATP-dependent R helicase eIF4A (EC 3.6.4.13) (Eukaryotic initiation factor 4A) (eIF-4A) (Translation initiation factor 1)	Ustilago maydis (strain 521 / FGSC 9021) (Corn smut fungus)	0.691	2.5e-156	comp40727_c0::comp40727_c0_seq2::g.52716::m.52716
-0.74638	NA	NA	NA	0.00399634	0.496885	0.00123475	1	P39023	60S ribosomal protein L3 (HIV-1 TAR R-binding protein B) (TARBP-B) (Large ribosomal subunit protein uL3)	Homo sapiens (Human)	0.662	1.4e-146	comp10344_c0::comp10344_c0_seq1::g.6596::m.6596
-0.745817	NA	0.81199	NA	0.0366935	0.00116481	0.00217747	1	Q2PFW9	R-binding protein Nova-1 (Neuro-oncological ventral antigen 1) (Ventral neuron-specific protein 1)	Macaca fascicularis (Crab-eating macaque) (Cynomolgus monkey)	0.3	3.4e-13	comp15801_c0::comp15801_c0_seq1::g.12679::m.12679
-0.741921	NA	-0.89977	NA	0.0649407	1	0.219468	0.0074101	Q55ED1	Probable nucleosome assembly protein	Dictyostelium discoideum (Slime mold)	0.265	2e-11	comp30661_c0::comp30661_c0_seq1::g.31520::m.31520
-0.740699	NA	NA	NA	0.0892053	0.127988	0.000108984	1	I1RNL0	Sphingolipid C9-methyltransferase 2 (C-9-MT2) (EC 2.1.1.317)	Gibberella zeae (strain ATCC MYA-4620 / CBS 123657 / FGSC 9075 / NRRL 31084 / PH-1) (Wheat head blight fungus) (Fusarium graminearum)	0.409	1.8e-62	comp11257_c0::comp11257_c0_seq1::g.7687::m.7687
-0.738978	NA	1.09614	NA	0.011061	0.00077764	0.000128005	1	P36428	Alanine--tR ligase (EC 6.1.1.7) (Alanyl-tR synthetase) (AlaRS)	Arabidopsis thaliana (Mouse-ear cress)	0.471	7.4e-245	comp16023_c0::comp16023_c0_seq1::g.12953::m.12953
-0.738795	NA	1.19348	NA	0.0724884	2.93944e-05	0.00114962	1	P23004	Cytochrome b-c1 complex subunit 2, mitochondrial (Complex III subunit 2) (Core protein II) (Ubiquinol-cytochrome-c reductase complex core protein 2)	Bos taurus (Bovine)	0.327	1.1e-50	comp48641_c0::comp48641_c0_seq1::g.66478::m.66478
-0.738424	NA	NA	NA	0.0125069	0.0104715	4.26685e-05	1	O34431	Calcium-transporting ATPase (EC 7.2.2.10) (Calcium pump)	Bacillus subtilis (strain 168)	0.338	5.7e-102	comp43325_c0::comp43325_c0_seq1::g.59905::m.59905
-0.730625	1.45453	0.337594	1.84756	5.23128e-05	1.09742e-07	0.0846013	1.55857e-06	P25248	Isocitrate lyase (ICL) (EC 4.1.3.1) (Isocitrase) (Isocitratsysase)	Brassica napus (Rape)	0.552	2.8e-158	comp42801_c0::comp42801_c0_seq1::g.58287::m.58287
-0.728271	1.62287	0.13952	2.21162	1.54249e-05	9.65676e-10	0.00265502	1.69086e-08	P00829	ATP synthase subunit beta, mitochondrial (EC 7.1.2.2) (ATP synthase F1 subunit beta)	Bos taurus (Bovine)	0.752	9e-105	comp16062_c0::comp16062_c0_seq1::g.12997::m.12997
-0.723818	NA	0.798024	NA	0.0456141	0.00152783	0.00474564	1	A3PGR7	L-malyl-CoA/beta-methylmalyl-CoA lyase (EC 4.1.3.24) ((3S)-malyl-CoA/beta-methylmalyl-CoA lyase)	Rhodobacter sphaeroides (strain ATCC 17029 / ATH 2.4.9)	0.32	8.9e-36	comp11950_c0::comp11950_c0_seq1::g.8494::m.8494
-0.723216	NA	NA	NA	0.137177	0.695414	0.0205401	1	A0A1Q9CMQ4	Uncharacterized protein	Symbiodinium microadriaticum	0.365	5.9e-49	comp8804_c0::comp8804_c0_seq1::g.4791::m.4791
-0.720849	NA	NA	NA	0.137037	0.0028652	1	1	A0A1Q9E229	Carboxypeptidase (EC 3.4.16.-)	Symbiodinium microadriaticum	0.824	3e-86	comp52498_c0::comp52498_c0_seq1::g.69532::m.69532
-0.720756	NA	-0.242049	NA	0.0491831	0.0527982	1	0.206969	P55390	Probable cold shock protein y4cH	Sinorhizobium fredii (strain NBRC 101917 / NGR234)	0.429	3.2e-08	comp8869_c0::comp8869_c0_seq1::g.4882::m.4882
-0.719042	NA	1.30673	NA	0.106701	0.0235212	0.00730791	1	F4JGR5	Pyrophosphate--fructose 6-phosphate 1-phosphotransferase subunit beta 2 (PFP 2) (EC 2.7.1.90) (6-phosphofructokise, pyrophosphate dependent 2) (PPi-PFK 2) (Protein MATERL EFFECT EMBRYO ARREST 51) (Pyrophosphate-dependent 6-phosphofructose-1-kise 2)	Arabidopsis thaliana (Mouse-ear cress)	0.504	4.7e-142	comp41850_c0::comp41850_c0_seq1::g.55639::m.55639
-0.718598	1.17583	0.637068	1.25736	0.165638	0.0332101	0.228145	0.00148826	P46429	Glutathione S-transferase 2 (EC 2.5.1.18) (GST class-sigma)	Manduca sexta (Tobacco hawkmoth) (Tobacco hornworm)	0.341	2.7e-06	comp19457_c0::comp19457_c0_seq1::g.16856::m.16856
-0.715706	0.242977	-0.269244	1.22793	0.0477772	0.588797	0.946391	0.00232408	A0A1Q9CM03	Uncharacterized protein	Symbiodinium microadriaticum	0.657	3.2e-64	comp43634_c0::comp43634_c0_seq2::g.60945::m.60945
-0.715423	NA	0.0664072	NA	2.0412e-05	1	0.686401	0.000194376	Q84XU2	Serine/threonine-protein phosphatase 5 (EC 3.1.3.16)	Arabidopsis thaliana (Mouse-ear cress)	0.376	1.3e-59	comp10608_c0::comp10608_c0_seq1::g.6915::m.6915
-0.715341	0.442941	0.321191	0.83709	0.236812	0.728302	0.785342	0.0283416	A0A0G4HAI7	Uncharacterized protein	Chromera velia CCMP2878	0.615	7.3e-101	comp30530_c0::comp30530_c0_seq1::g.31293::m.31293
-0.71414	1.65527	-0.494021	2.86343	2.05303e-05	6.16847e-11	0.114303	4.66358e-11	Q41093	Fucoxanthin-chlorophyll a-c binding protein E, chloroplastic	Phaeodactylum tricornutum (Diatom)	0.383	2.9e-17	comp33320_c0::comp33320_c0_seq1::g.36486::m.36486
-0.713973	NA	0.273794	NA	0.0740796	0.00250908	0.92465	1	Q9M8D3	Probable phosphoribosylformylglycimidine synthase, chloroplastic/mitochondrial (FGAM synthase) (FGAMS) (EC 6.3.5.3) (Formylglycimide ribonucleotide amidotransferase) (FGAR amidotransferase) (FGAR-AT) (Formylglycimide ribotide amidotransferase)	Arabidopsis thaliana (Mouse-ear cress)	0.536	0	comp42757_c0::comp42757_c0_seq1::g.58182::m.58182
-0.713968	NA	NA	NA	0.100248	0.0406438	0.00152109	1	A0A1Q9EBS1	R-binding protein sym-2	Symbiodinium microadriaticum	0.34	1.9e-27	comp9099_c0::comp9099_c0_seq1::g.5170::m.5170
-0.712747	NA	-0.0426404	NA	0.128434	0.018666	0.265061	1	Q9CAA0	Coatomer subunit beta'-1 (Beta'-coat protein 1) (Beta'-COP 1)	Arabidopsis thaliana (Mouse-ear cress)	0.485	6e-200	comp41339_c0::comp41339_c0_seq1::g.54278::m.54278
-0.709647	NA	NA	NA	0.0671596	0.000111698	9.6304e-05	1	P28769	T-complex protein 1 subunit alpha (TCP-1-alpha) (CCT-alpha) (Chaperonin CCT1)	Arabidopsis thaliana (Mouse-ear cress)	0.609	4.3e-183	comp10317_c0::comp10317_c0_seq1::g.6571::m.6571
-0.707566	NA	1.31255	NA	0.0465536	3.16203e-05	0.000860354	1	A0A1Q9C995	Multidrug resistance-associated protein 1	Symbiodinium microadriaticum	0.603	3.9e-227	comp18868_c0::comp18868_c0_seq1::g.16212::m.16212
-0.707556	0.356683	0.440457	0.623781	0.0359303	0.0808484	0.51395	0.0291047	Q9SF40	60S ribosomal protein L4-1 (L1)	Arabidopsis thaliana (Mouse-ear cress)	0.544	3.7e-102	comp41684_c0::comp41684_c0_seq1::g.55209::m.55209
-0.706137	0.0807622	-0.367904	1.1548	0.0632568	0.328154	0.915542	0.00398199	W5PFI3	D(P) transhydrogese, mitochondrial (EC 7.1.1.1) (Nicotimide nucleotide transhydrogese)	Ovis aries (Sheep)	0.407	1.5e-128	comp31236_c0::comp31236_c0_seq1::g.32488::m.32488
-0.703728	NA	1.18376	NA	0.284273	0.682341	0.010028	1	Q9FXM5	Glucose-6-phosphate isomerase, cytosolic (GPI) (EC 5.3.1.9) (Phosphoglucose isomerase) (PGI) (Phosphohexose isomerase) (PHI)	Arabidopsis halleri subsp. gemmifera (Arabis gemmifera)	0.612	4e-189	comp37936_c0::comp37936_c0_seq1::g.46025::m.46025
-0.703501	0.904534	-0.858956	2.46699	8.79087e-05	2.3669e-05	0.01575	1.43456e-08	P17183	Gamma-enolase (EC 4.2.1.11) (2-phospho-D-glycerate hydro-lyase) (Enolase 2) (Neural enolase) (Neuron-specific enolase) (NSE)	Mus musculus (Mouse)	0.642	9.8e-152	comp44266_c0::comp44266_c0_seq1::g.63382::m.63382
-0.701232	-1.05059	-1.9797	1.63034	0.00167936	0.115584	0.000240154	8.32959e-05	A0A1Q9F5N8	Uncharacterized protein	Symbiodinium microadriaticum	0.714	1.3e-12	comp80431_c0::comp80431_c0_seq1::g.86067::m.86067
-0.695281	1.47951	0.308755	1.86603	0.000971553	5.05227e-07	0.000289571	2.2883e-05	A0A1Q9E268	Uncharacterized protein	Symbiodinium microadriaticum	0.655	3.3e-58	comp43633_c0::comp43633_c0_seq3::g.60944::m.60944
-0.682128	NA	-0.138274	NA	0.0818671	0.0227761	0.910163	1	Q3SEK0	Caltractin ICL1e (Centrin-5)	Paramecium tetraurelia	0.72	8.9e-55	comp33630_c0::comp33630_c0_seq1::g.37027::m.37027
-0.680717	1.02464	0.0719192	1.63344	0.0324468	0.00143852	1	0.00540314	B4RSJ6	Glycine cleavage system H protein	Alteromonas mediterranea (strain DSM 17117 / CIP 110805 / LMG 28347 / Deep ecotype)	0.444	4.8e-26	comp12024_c0::comp12024_c0_seq1::g.8559::m.8559
-0.678009	NA	NA	NA	0.112118	0.0018575	0.00214859	1	A0A1Q9DIM7	ATP-dependent R helicase SUB2	Symbiodinium microadriaticum	0.307	1.4e-68	comp42827_c0::comp42827_c0_seq1::g.58368::m.58368
-0.669649	NA	1.26316	NA	0.0090286	0.000420176	7.16553e-05	1	P34120	Proteasome subunit alpha type-7 (Proteasome component DD5)	Dictyostelium discoideum (Slime mold)	0.597	2.6e-77	comp19176_c0::comp19176_c0_seq1::g.16558::m.16558
-0.664124	NA	NA	NA	0.134663	0.144301	0.00250699	1	A0A1Q9CHI4	Uncharacterized protein	Symbiodinium microadriaticum	0.522	1.9e-30	comp31339_c0::comp31339_c0_seq1::g.32696::m.32696
-0.663704	NA	-0.17474	NA	0.0900723	0.000142507	0.920325	1	Q0GZS3	UDP-sugar pyrophosphorylase (EC 2.7.7.64) (UDP-galactose/glucose pyrophosphorylase) (UGGPase)	Cucumis melo (Muskmelon)	0.448	1.2e-127	comp50966_c0::comp50966_c0_seq1::g.68238::m.68238
-0.660603	NA	NA	NA	0.161592	0.144301	0.00171263	1	O65902	Cyclase-associated protein 1 (AtCAP1) (Adenylyl cyclase-associated protein)	Arabidopsis thaliana (Mouse-ear cress)	0.296	3.6e-35	comp30126_c0::comp30126_c0_seq1::g.30636::m.30636
-0.658721	0.733688	-0.784336	2.17675	0.00527891	0.00064114	0.139811	2.4546e-07	A0A1Q9E1Y9	ATP synthase subunit delta, mitochondrial	Symbiodinium microadriaticum	0.929	4.3e-73	comp47046_c0::comp47046_c0_seq1::g.65223::m.65223
-0.654422	NA	NA	NA	0.144522	0.127988	0.00123475	1	A0A1Q9E250	Uncharacterized protein	Symbiodinium microadriaticum	0.502	6e-126	comp49334_c0::comp49334_c0_seq1::g.67024::m.67024
-0.650395	NA	NA	NA	0.0060377	1	0.000144185	1	A0A1Q9D8H7	Uncharacterized protein	Symbiodinium microadriaticum	0.404	2.2e-43	comp47976_c0::comp47976_c0_seq1::g.65960::m.65960
-0.649105	1.00768	-0.405606	2.06239	0.000635494	0.00179424	0.745921	2.16503e-07	P09110	3-ketoacyl-CoA thiolase, peroxisomal (EC 2.3.1.16) (Acetyl-CoA C-myristoyltransferase) (EC 2.3.1.155) (Acetyl-CoA acyltransferase) (EC 2.3.1.9) (Beta-ketothiolase) (Peroxisomal 3-oxoacyl-CoA thiolase)	Homo sapiens (Human)	0.47	3.3e-32	comp42181_c0::comp42181_c0_seq3::g.56600::m.56600
-0.647976	NA	NA	NA	0.244839	0.00618169	0.695725	1	A0A1Q9CEX7	Uncharacterized protein	Symbiodinium microadriaticum	0.388	4e-23	comp34713_c0::comp34713_c0_seq1::g.39231::m.39231
-0.647466	NA	1.52311	NA	0.191824	0.629361	0.00558234	1	Q03577	Aspartate--tR ligase, cytoplasmic (EC 6.1.1.12) (Aspartyl-tR synthetase) (AspRS)	Caenorhabditis elegans	0.443	2.9e-115	comp50932_c0::comp50932_c0_seq1::g.68209::m.68209
-0.641248	NA	-0.393237	NA	0.0877011	3.16203e-05	0.845926	0.00207361	Q9TW32	Peptidyl-prolyl cis-trans isomerase B (PPIase B) (EC 5.2.1.8) (Cyclophilin B) (Rotamase B)	Dictyostelium discoideum (Slime mold)	0.712	4e-70	comp31999_c0::comp31999_c0_seq1::g.33890::m.33890
-0.641197	-1.3741	-6.34748	5.61458	0.650573	0.324627	0.000282642	1.41684e-08	Q9LXI4	Purple acid phosphatase 21 (EC 3.1.3.2)	Arabidopsis thaliana (Mouse-ear cress)	0.395	1.3e-67	comp20770_c0::comp20770_c0_seq1::g.18395::m.18395
-0.638204	0.151047	-1.1269	1.91615	0.575069	0.901013	0.345431	0.00676597	O23166	Thioredoxin-like protein HCF164, chloroplastic (Protein HIGH CHLOROPHYLL FLUORESCENCE 164)	Arabidopsis thaliana (Mouse-ear cress)	0.285	2.1e-06	comp12574_c0::comp12574_c0_seq1::g.9329::m.9329
-0.636142	NA	-0.0950092	NA	0.143416	0.019167	1	1	Q2R1M8	DEAD-box ATP-dependent R helicase 52C (EC 3.6.4.13)	Oryza sativa subsp. japonica (Rice)	0.468	1.8e-96	comp35850_c0::comp35850_c0_seq1::g.41539::m.41539
-0.63333	0.813695	0.210903	1.23612	0.124278	0.000915072	0.52584	0.00569831	Q7ZYC4	Long-chain-fatty-acid--CoA ligase ACSBG2 (EC 6.2.1.3) (Acyl-CoA synthetase bubblegum family member 2) (Arachidote--CoA ligase ACSBG2) (EC 6.2.1.15)	Xenopus laevis (African clawed frog)	0.355	5.2e-107	comp21384_c0::comp21384_c0_seq1::g.19080::m.19080
-0.628276	NA	NA	NA	0.0431169	0.00210703	0.000130591	1	Q9C5U3	26S proteasome regulatory subunit 8 homolog A (26S proteasome AAA-ATPase subunit RPT6a) (26S proteasome subunit 8 homolog A) (Regulatory particle triple-A ATPase subunit 6a)	Arabidopsis thaliana (Mouse-ear cress)	0.778	4.5e-172	comp46339_c0::comp46339_c0_seq1::g.64736::m.64736
-0.626146	NA	NA	NA	0.195763	0.00210703	1	1	P12007	Isovaleryl-CoA dehydrogese, mitochondrial (IVD) (EC 1.3.8.4) (Butyryl-CoA dehydrogese) (EC 1.3.8.1)	Rattus norvegicus (Rat)	0.418	1.2e-74	comp38980_c0::comp38980_c0_seq1::g.48395::m.48395
-0.621243	NA	1.29172	NA	0.161295	6.04747e-05	0.00189972	0.069443	P11179	Dihydrolipoyllysine-residue succinyltransferase component of 2-oxoglutarate dehydrogese complex, mitochondrial (EC 2.3.1.61) (2-oxoglutarate dehydrogese complex component E2) (OGDC-E2) (Dihydrolipoamide succinyltransferase component of 2-oxoglutarate dehydrogese complex) (E2K)	Bos taurus (Bovine)	0.47	9.8e-61	comp12761_c0::comp12761_c0_seq1::g.9550::m.9550
-0.619314	NA	-0.00127459	NA	0.244839	0.0249029	1	1	A0A1Q9E7P2	Leucine-rich repeat protein SHOC-2	Symbiodinium microadriaticum	0.432	3.1e-104	comp36365_c0::comp36365_c0_seq1::g.42578::m.42578
-0.615899	NA	0.397642	NA	0.202973	0.629361	0.506849	0.00802448	A0A1Q9EAU4	Carrier domain-containing protein	Symbiodinium microadriaticum	0.38	4.4e-52	comp48610_c0::comp48610_c0_seq1::g.66438::m.66438
-0.615178	0.255223	-0.70723	1.57763	0.10508	0.545795	0.211753	1.35729e-05	Q8H0M1	Quinone-oxidoreductase homolog, chloroplastic (EC 1.-.-.-) (ceQORH)	Spinacia oleracea (Spinach)	0.304	9.3e-30	comp44839_c0::comp44839_c0_seq1::g.63785::m.63785
-0.61514	NA	0.302228	NA	0.00393697	0.0406438	0.000672392	1	Q8H124	Uncharacterized protein At2g34460, chloroplastic	Arabidopsis thaliana (Mouse-ear cress)	0.332	3.4e-23	comp36356_c0::comp36356_c0_seq1::g.42559::m.42559
-0.613435	NA	NA	NA	0.0802558	2.41141e-05	1.15859e-05	1	A0A1Q9D0I7	Uncharacterized protein	Symbiodinium microadriaticum	0.626	5.6e-245	comp21004_c0::comp21004_c0_seq1::g.18616::m.18616
-0.613272	-0.707087	-1.20105	1.10723	0.0060722	0.198802	0.0155907	0.00594606	P07205	Phosphoglycerate kise 2 (EC 2.7.2.3) (Phosphoglycerate kise, testis specific)	Homo sapiens (Human)	0.638	1.1e-121	comp10806_c0::comp10806_c0_seq1::g.7130::m.7130
-0.608519	1.20365	-0.629136	2.4413	0.000573547	1.09742e-07	0.000506239	3.12123e-08	Q4PBY6	Cytochrome c peroxidase, mitochondrial (CCP) (EC 1.11.1.5)	Ustilago maydis (strain 521 / FGSC 9021) (Corn smut fungus)	0.458	5.6e-56	comp36343_c0::comp36343_c0_seq1::g.42537::m.42537
-0.607114	NA	NA	NA	0.302061	0.169745	0.0244631	1	A0A1Q9C2E9	PKS_DH domain-containing protein	Symbiodinium microadriaticum	0.455	2.3e-16	comp47025_c0::comp47025_c0_seq1::g.65209::m.65209
-0.604245	NA	NA	NA	0.231867	0.00201796	0.390538	1	Q49XM4	Dihydrolipoyllysine-residue succinyltransferase component of 2-oxoglutarate dehydrogese complex (EC 2.3.1.61) (2-oxoglutarate dehydrogese complex component E2) (OGDC-E2) (Dihydrolipoamide succinyltransferase component of 2-oxoglutarate dehydrogese complex)	Staphylococcus saprophyticus subsp. saprophyticus (strain ATCC 15305 / DSM 20229 / NCIMB 8711 / NCTC 7292 / S-41)	0.455	1e-09	comp54950_c0::comp54950_c0_seq1::g.71575::m.71575
-0.602704	2.22775	-0.30768	3.13813	0.135139	9.55719e-06	1	7.50534e-10	P54774	Cell division cycle protein 48 homolog (Valosin-containing protein homolog) (VCP)	Glycine max (Soybean) (Glycine hispida)	0.733	0	comp43665_c0::comp43665_c0_seq3::g.61058::m.61058
-0.602421	0.850086	0.342207	1.1103	0.00879838	0.0118419	0.00177118	0.000948225	P36683	Aconitate hydratase B (ACN) (Aconitase) (EC 4.2.1.3) ((2R,3S)-2-methylisocitrate dehydratase) ((2S,3R)-3-hydroxybutane-1,2,3-tricarboxylate dehydratase) (2-methyl-cis-aconitate hydratase) (EC 4.2.1.99) (Iron-responsive protein-like) (IRP-like) (R-binding protein)	Escherichia coli (strain K12)	0.706	0	comp19398_c0::comp19398_c0_seq1::g.16788::m.16788
-0.602173	1.02246	0.108534	1.5161	0.0440786	0.00458349	0.281968	0.00315688	A6VYA4	Transaldolase (EC 2.2.1.2)	Marinomonas sp. (strain MWYL1)	0.509	2.5e-79	comp7397_c0::comp7397_c0_seq1::g.3193::m.3193
-0.594301	2.37311	0.0923991	2.87501	0.0828526	1.81895e-05	0.853269	7.97947e-08	P09110	3-ketoacyl-CoA thiolase, peroxisomal (EC 2.3.1.16) (Acetyl-CoA C-myristoyltransferase) (EC 2.3.1.155) (Acetyl-CoA acyltransferase) (EC 2.3.1.9) (Beta-ketothiolase) (Peroxisomal 3-oxoacyl-CoA thiolase)	Homo sapiens (Human)	0.47	3.3e-32	comp5331_c0::comp5331_c0_seq1::g.1692::m.1692
-0.592811	NA	1.15246	NA	0.0818752	0.000150593	0.000313658	1	Q9S7C0	Heat shock 70 kDa protein 14 (Heat shock protein 70-14) (AtHsp70-14) (Heat shock protein 91)	Arabidopsis thaliana (Mouse-ear cress)	0.347	1e-125	comp19908_c0::comp19908_c0_seq1::g.17311::m.17311
-0.589361	-0.0268965	-1.00157	1.56403	0.017396	0.804516	0.0517742	0.000124615	NA	Hypothetical protein	#N/A	NA	NaN	comp44635_c0::comp44635_c0_seq1::g.63649::m.63649
-0.587343	0.727761	-0.287842	1.60295	0.0823476	0.000989267	0.84302	0.00256015	Q9P7I6	Uncharacterized oxidoreductase C24B10.20 (EC 1.-.-.-)	Schizosaccharomyces pombe (strain 972 / ATCC 24843) (Fission yeast)	0.277	3e-10	comp39584_c0::comp39584_c0_seq2::g.49829::m.49829
-0.582629	NA	-0.338543	NA	0.285948	0.00201796	1	0.000113865	A0A1Q9ENE1	Cytochrome c-553 (Cytochrome c553) (Soluble cytochrome f)	Symbiodinium microadriaticum	0.609	4e-31	comp34243_c0::comp34243_c0_seq1::g.38247::m.38247
-0.581889	-0.0746354	-1.53102	2.03827	0.213319	0.395309	0.00326988	8.72383e-06	A0A1Q9CKP9	Putative glycosyltransferase	Symbiodinium microadriaticum	0.809	1.1e-118	comp34938_c0::comp34938_c0_seq1::g.39659::m.39659
-0.580627	0.862446	-0.137499	1.58057	0.187635	0.00180555	1	0.00480583	Q9LKJ3	Alpha-glucan phosphorylase, H isozyme (EC 2.4.1.1) (Starch phosphorylase H)	Triticum aestivum (Wheat)	0.411	3.4e-25	comp31343_c0::comp31343_c0_seq1::g.32704::m.32704
-0.577568	NA	-0.352365	NA	0.33201	0.0982509	1	0.000524248	A0A1Q9CLN3	Uncharacterized protein	Symbiodinium microadriaticum	0.532	4e-44	comp30330_c0::comp30330_c0_seq1::g.30960::m.30960
-0.575097	1.15653	-0.396094	2.12772	0.0201723	0.247533	0.845451	0.000715119	Q05186	Reticulocalbin-1	Mus musculus (Mouse)	0.351	1e-08	comp46535_c0::comp46535_c0_seq1::g.64873::m.64873
-0.573131	NA	-0.0564864	NA	0.0330505	1	1	0.000168078	A0A1Q9D7B8	Protein transport protein SEC23	Symbiodinium microadriaticum	0.558	2.4e-47	comp49938_c0::comp49938_c0_seq1::g.67464::m.67464
-0.573016	NA	NA	NA	0.124278	0.000927613	0.0685388	1	Q8IVU3	Probable E3 ubiquitin-protein ligase HERC6 (EC 2.3.2.26) (HECT domain and RCC1-like domain-containing protein 6) (HECT-type E3 ubiquitin transferase HERC6)	Homo sapiens (Human)	0.313	3.5e-23	comp46004_c0::comp46004_c0_seq1::g.64531::m.64531
-0.57062	NA	0.479789	NA	0.187434	0.000159762	0.246833	1	A0A1Q9DH23	Spindle assembly abnormal protein 6-like	Symbiodinium microadriaticum	0.569	5.2e-278	comp30065_c0::comp30065_c0_seq1::g.30511::m.30511
-0.566527	NA	0.367619	NA	0.174714	8.77986e-06	0.15912	1	B0XT09	1,3-beta-glucanosyltransferase gel3 (EC 2.4.1.-) (Glucan elongating glucanosyltransferase 3)	Neosartorya fumigata (strain CEA10 / CBS 144.89 / FGSC A1163) (Aspergillus fumigatus)	0.273	2.1e-24	comp14003_c0::comp14003_c0_seq1::g.10911::m.10911
-0.563493	NA	NA	NA	0.120258	9.42465e-05	8.30857e-05	1	Q9LY32	ATPase 7, plasma membrane-type (EC 7.1.2.1) (Proton pump 7)	Arabidopsis thaliana (Mouse-ear cress)	0.344	4.4e-100	comp40161_c0::comp40161_c0_seq1::g.51278::m.51278
-0.561731	0.882486	-0.0605755	1.50479	0.165638	0.0365536	1	7.5572e-05	Q8RU33	Probable V-type proton ATPase subunit d (V-ATPase subunit d) (Vacuolar proton pump subunit d)	Oryza sativa subsp. japonica (Rice)	0.395	6.9e-74	comp45344_c0::comp45344_c0_seq1::g.64102::m.64102
-0.556621	NA	NA	NA	0.108677	0.375574	0.00123475	1	A0A1Q9DEI4	Pyrimidine-specific ribonucleoside hydrolase RihA	Symbiodinium microadriaticum	0.88	8.4e-182	comp52201_c0::comp52201_c0_seq1::g.69267::m.69267
-0.550823	NA	0.113384	NA	0.111483	0.000881276	0.0304661	0.355363	P90727	Splicing factor U2AF 65 kDa subunit (U2 auxiliary factor 65 kDa subunit) (U2AF65) (U2 snRNP auxiliary factor large subunit)	Caenorhabditis briggsae	0.218	8.6e-06	comp15824_c0::comp15824_c0_seq1::g.12700::m.12700
-0.546408	0.2707	-0.760715	1.57782	0.449452	0.748759	0.640444	0.00559609	Q9TV69	Trans-1,2-dihydrobenzene-1,2-diol dehydrogese (EC 1.3.1.20) (D-xylose 1-dehydrogese) (D-xylose-DP dehydrogese) (EC 1.1.1.179) (Dimeric dihydrodiol dehydrogese) (Sus2DD)	Sus scrofa (Pig)	0.315	8.9e-41	comp38872_c0::comp38872_c0_seq1::g.48150::m.48150
-0.544754	NA	0.774916	NA	0.204001	0.119274	0.0392162	0.49555	F4JJJ3	Exterl altertive D(P)H-ubiquinone oxidoreductase B3, mitochondrial (EC 1.6.5.9) (Exterl altertive DH dehydrogese NDB3) (DH:ubiquinone reductase (non-electrogenic) NDB3)	Arabidopsis thaliana (Mouse-ear cress)	0.349	8.6e-95	comp32570_c0::comp32570_c0_seq1::g.35023::m.35023
-0.538408	NA	-0.0449644	NA	0.315079	0.0121845	1	1	E0WED8	Light-harvesting protein (Fragment)	Cladocopium sp. C3	0.835	2.9e-73	comp45071_c0::comp45071_c0_seq1::g.63932::m.63932
-0.536379	NA	NA	NA	0.404279	0.646129	0.0174756	1	A0A1Q9D8V2	Uncharacterized protein	Symbiodinium microadriaticum	0.711	1.2e-85	comp42197_c0::comp42197_c0_seq1::g.56643::m.56643
-0.534459	NA	NA	NA	0.0247726	0.0950092	6.55206e-05	1	Q53RK8	DEAD-box ATP-dependent R helicase 21 (EC 3.6.4.13)	Oryza sativa subsp. japonica (Rice)	0.519	1.4e-160	comp14146_c0::comp14146_c0_seq1::g.11052::m.11052
-0.533368	0.828629	0.406086	0.955911	0.146627	0.000504934	0.0687381	0.0170286	A4IR30	Chaperone protein DJ	Geobacillus thermodenitrificans (strain NG80-2)	0.433	1.5e-09	comp29940_c0::comp29940_c0_seq1::g.30277::m.30277
-0.529618	NA	NA	NA	0.228632	0.0249029	0.0205401	1	A0A1Q9F7C8	Fructose-bisphosphate aldolase (EC 4.1.2.13)	Symbiodinium microadriaticum	0.453	2e-59	comp36025_c0::comp36025_c0_seq1::g.41893::m.41893
-0.52919	-0.275936	-0.822459	1.07571	0.482551	0.699941	0.284086	0.00629729	A0A1Q9CXJ1	POC1 centriolar protein-like B	Symbiodinium microadriaticum	0.419	4.8e-108	comp25768_c0::comp25768_c0_seq1::g.23867::m.23867
-0.525444	0.77464	0.23928	1.06081	0.079029	0.0207148	0.612777	0.00559405	P16100	Isocitrate dehydrogese [DP] (IDH) (EC 1.1.1.42) (Oxalosuccite decarboxylase)	Azotobacter vinelandii	0.583	5.5e-253	comp44496_c0::comp44496_c0_seq1::g.63557::m.63557
-0.525334	NA	NA	NA	0.00484355	1	0.000137612	1	A0A096P8D3	Isocitrate dehydrogese (D(+)), mitochondrial (OtIDH) (EC 1.1.1.41)	Ostreococcus tauri	0.613	1.2e-150	comp15450_c0::comp15450_c0_seq1::g.12321::m.12321
-0.518207	-0.217227	-0.825353	1.12633	0.205973	0.833441	0.38911	0.0204465	Q4N594	Cytochrome c	Theileria parva (East coast fever infection agent)	0.714	1.6e-42	comp471_c0::comp471_c0_seq1::g.194::m.194
-0.518069	NA	0.0477163	NA	0.201938	0.0152275	0.329111	1	Q9AUR8	Coatomer subunit alpha-1 (Alpha-coat protein 1) (Alpha-COP 1)	Oryza sativa subsp. japonica (Rice)	0.47	3.1e-221	comp10530_c0::comp10530_c0_seq1::g.6811::m.6811
-0.515471	NA	NA	NA	0.279377	1	0.0148226	1	B7K035	Photosystem I assembly protein Ycf3	Rippkaea orientalis (strain PCC 8801) (Cyanothece sp. (strain PCC 8801))	0.552	2.4e-48	comp34993_c0::comp34993_c0_seq1::g.39744::m.39744
-0.510773	2.43263	0.0425216	2.90088	0.197123	7.23422e-05	0.822199	5.02549e-05	A0A1Q9D3A3	Uncharacterized protein	Symbiodinium microadriaticum	0.652	7.9e-190	comp41868_c0::comp41868_c0_seq1::g.55691::m.55691
-0.509844	NA	1.15329	NA	0.285948	0.0199537	0.0304661	1	Q9P7D7	Long-chain-fatty-acid--CoA ligase 2 (EC 6.2.1.3) (Fatty acid activator 2) (Long-chain acyl-CoA synthetase 2)	Schizosaccharomyces pombe (strain 972 / ATCC 24843) (Fission yeast)	0.303	3.6e-79	comp10690_c0::comp10690_c0_seq1::g.6989::m.6989
-0.509288	2.49213	0.262224	2.73919	1.49512e-07	6.70829e-12	0.000250174	6.57952e-10	Q40300	Fucoxanthin-chlorophyll a-c binding protein F, chloroplastic (Fragment)	Macrocystis pyrifera (Giant kelp) (Fucus pyrifer)	0.309	9.7e-14	comp42632_c0::comp42632_c0_seq4::g.57872::m.57872
-0.50846	NA	-0.178826	NA	0.176811	0.000927613	0.916983	0.0246788	P42856	14 kDa zinc-binding protein (Protein kise C inhibitor) (PKCI)	Zea mays (Maize)	0.64	2.3e-40	comp18099_c0::comp18099_c0_seq2::g.15268::m.15268
-0.508019	NA	0.495778	NA	0.159348	9.32108e-06	0.243942	5.18747e-05	P24067	Lumil-binding protein 2 (BiP2) (B-70) (B70) (Heat shock protein 70 homolog 2)	Zea mays (Maize)	0.52	6.5e-36	comp60049_c0::comp60049_c0_seq1::g.75648::m.75648
-0.503862	-0.12435	0.743836	-0.364324	0.261009	0.0475811	0.00235148	0.0747561	A0A1Q9EB28	Uncharacterized protein	Symbiodinium microadriaticum	0.541	4.8e-54	comp46674_c0::comp46674_c0_seq1::g.64962::m.64962
-0.50384	NA	NA	NA	0.0842282	1	0.00214859	1	A0A1Q9C2N0	Uncharacterized protein	Symbiodinium microadriaticum	0.622	1.1e-147	comp51518_c0::comp51518_c0_seq1::g.68665::m.68665
-0.503007	NA	NA	NA	0.256081	0.638855	0.0200973	1	Q8BKC5	Importin-5 (Imp5) (Importin subunit beta-3) (Karyopherin beta-3) (Ran-binding protein 5) (RanBP5)	Mus musculus (Mouse)	0.26	1.3e-77	comp49149_c0::comp49149_c0_seq1::g.66851::m.66851
-0.501023	0.404149	-0.609177	1.51435	0.265217	0.82565	0.463495	0.00297915	A0A1Q9CHF7	Uncharacterized protein	Symbiodinium microadriaticum	0.615	5.8e-76	comp37147_c0::comp37147_c0_seq1::g.44226::m.44226
-0.498343	NA	NA	NA	0.354309	0.158263	0.0215908	1	Q24VT7	Chaperone protein HtpG (Heat shock protein HtpG) (High temperature protein G)	Desulfitobacterium hafniense (strain Y51)	0.418	2.5e-133	comp18302_c0::comp18302_c0_seq2::g.15546::m.15546
-0.497257	NA	0.71413	NA	0.193254	0.000124127	0.000187375	1	A0A1Q9DJS8	Coatomer subunit alpha-2	Symbiodinium microadriaticum	0.669	5.2e-101	comp53269_c0::comp53269_c0_seq1::g.70187::m.70187
-0.492379	1.57733	0.756072	1.31363	0.151016	0.000298141	0.0427096	0.00694463	A0A1Q9DE84	Thioredoxin domain-containing protein	Symbiodinium microadriaticum	0.602	2e-82	comp30732_c0::comp30732_c0_seq1::g.31627::m.31627
-0.488303	NA	0.905449	NA	0.176997	0.115794	0.00041122	1	Q8F6C0	Glycine--tR ligase (EC 6.1.1.14) (Glycyl-tR synthetase) (GlyRS)	Leptospira interrogans serogroup Icterohaemorrhagiae serovar Lai (strain 56601)	0.473	2.7e-121	comp40878_c0::comp40878_c0_seq1::g.53127::m.53127
-0.487426	NA	NA	NA	0.474309	1	0.0169369	1	Q9Y697	Cysteine desulfurase, mitochondrial (EC 2.8.1.7)	Homo sapiens (Human)	0.63	1.9e-144	comp44725_c0::comp44725_c0_seq1::g.63707::m.63707
-0.486041	NA	0.583531	NA	0.0557185	0.313345	0.354225	0.00118357	P22513	Glyceraldehyde-3-phosphate dehydrogese, glycosomal (GAPDH) (EC 1.2.1.12)	Trypanosoma cruzi	0.645	1e-70	comp43654_c0::comp43654_c0_seq1::g.61021::m.61021
-0.480706	NA	NA	NA	0.0649407	0.112178	0.00012656	1	Q3ZBH0	T-complex protein 1 subunit beta (TCP-1-beta) (CCT-beta)	Bos taurus (Bovine)	0.637	2.3e-181	comp11266_c0::comp11266_c0_seq1::g.7693::m.7693
-0.477231	NA	0.819378	NA	0.198598	0.00077764	0.00213642	1	P22232	rR 2'-O-methyltransferase fibrillarin (EC 2.1.1.-) (Histone-glutamine methyltransferase) (U6 snR 2'-O-methyltransferase fibrillarin)	Xenopus laevis (African clawed frog)	0.695	3e-96	comp47868_c0::comp47868_c0_seq1::g.65866::m.65866
-0.467482	2.26352	3.51137	-0.780362	0.100738	0.000180299	2.3788e-05	0.0403483	Q8NNF6	Pyruvate dehydrogese E1 component (E1p) (PDH E1 component) (EC 1.2.4.1)	Corynebacterium glutamicum (strain ATCC 13032 / DSM 20300 / BCRC 11384 / JCM 1318 / LMG 3730 / NCIMB 10025)	0.496	1.6e-234	comp19077_c0::comp19077_c0_seq1::g.16440::m.16440
-0.463418	3.42701	2.28379	1.60663	0.124145	1.16157e-07	1.28687e-06	0.000186537	P53395	Lipoamide acyltransferase component of branched-chain alpha-keto acid dehydrogese complex, mitochondrial (EC 2.3.1.168) (Branched-chain alpha-keto acid dehydrogese complex component E2) (BCKAD-E2) (BCKADE2) (Dihydrolipoamide acetyltransferase component of branched-chain alpha-keto acid dehydrogese complex) (Dihydrolipoamide branched chain transacylase) (Dihydrolipoyllysine-residue (2-methylpropan…	Mus musculus (Mouse)	0.383	7.8e-73	comp27135_c0::comp27135_c0_seq2::g.25800::m.25800
-0.462701	1.4873	1.62216	0.32784	0.0870032	0.000295607	6.28637e-06	0.0824382	O13755	Fumarate reductase (FRDS) (EC 1.3.1.6) (FAD-dependent oxidoreductase) (DH-dependent fumarate reductase)	Schizosaccharomyces pombe (strain 972 / ATCC 24843) (Fission yeast)	0.3	2e-41	comp39606_c0::comp39606_c0_seq1::g.49876::m.49876
-0.462304	0.9978	0.434863	1.02524	0.165958	0.000372382	0.00412928	0.0229134	A0A1Q9DTP6	Platelet glycoprotein Ib alpha chain	Symbiodinium microadriaticum	0.277	5.6e-92	comp41110_c0::comp41110_c0_seq1::g.53700::m.53700
-0.461271	NA	0.609674	NA	0.328385	0.00250908	0.376351	1	O81742	Beta-adaptin-like protein C (At-bC-Ad) (At-betaC-Ad) (AP complex subunit beta-C) (Adaptor protein complex AP subunit beta-C) (Beta-adaptin C) (Clathrin assembly protein complex beta large chain C)	Arabidopsis thaliana (Mouse-ear cress)	0.522	8.5e-237	comp31750_c0::comp31750_c0_seq1::g.33414::m.33414
-0.458344	1.91341	0.0147557	2.357	0.00672877	9.64563e-05	1	2.77623e-06	A0A1Q9DIL6	Cold shock protein ScoF	Symbiodinium microadriaticum	0.491	2.1e-85	comp48557_c0::comp48557_c0_seq1::g.66402::m.66402
-0.455548	NA	NA	NA	0.168795	0.351175	0.00719315	1	P79896	Alcohol dehydrogese class-3 (EC 1.1.1.1) (Alcohol dehydrogese class-III) (Glutathione-dependent formaldehyde dehydrogese) (FALDH) (FDH) (GSH-FDH) (EC 1.1.1.-) (S-(hydroxymethyl)glutathione dehydrogese) (EC 1.1.1.284)	Sparus aurata (Gilthead sea bream)	0.623	1.9e-132	comp36240_c0::comp36240_c0_seq1::g.42349::m.42349
-0.454281	NA	-0.317437	NA	0.367223	2.0436e-05	1	0.0274102	O30418	Glutamate decarboxylase (EC 4.1.1.15)	Lactococcus lactis subsp. cremoris (strain MG1363)	0.349	2.6e-67	comp46757_c0::comp46757_c0_seq1::g.65019::m.65019
-0.454153	NA	NA	NA	0.367577	0.00251008	0.00652014	1	A0A078IS66	Short-chain dehydrogese TIC 32 A, chloroplastic (EC 1.1.1.-) (Pod-specific dehydrogese SAC25) (Translocon at the inner envelope membrane of chloroplasts 32 A) (BnTIC32A)	Brassica napus (Rape)	0.376	7.5e-35	comp9676_c0::comp9676_c0_seq1::g.5884::m.5884
-0.449783	2.38982	1.30834	1.53126	0.0117312	1.62652e-05	1.59353e-05	0.000549088	P42824	DJ protein homolog 2	Allium porrum (Leek) (Allium ampeloprasum var. porrum)	0.474	7.2e-12	comp19428_c0::comp19428_c0_seq1::g.16825::m.16825
-0.449268	NA	0.201536	NA	0.23303	6.63798e-05	0.260823	1	Q54PV7	Eukaryotic translation initiation factor 2A (eIF-2A)	Dictyostelium discoideum (Slime mold)	0.265	1.2e-32	comp41714_c0::comp41714_c0_seq1::g.55292::m.55292
-0.449251	NA	NA	NA	0.274035	0.0406438	7.29517e-05	1	O48844	26S proteasome non-ATPase regulatory subunit 1 homolog A (26S proteasome regulatory subunit RPN2a) (AtRPN2a) (26S proteasome regulatory subunit S1 homolog A)	Arabidopsis thaliana (Mouse-ear cress)	0.453	2.2e-223	comp38926_c0::comp38926_c0_seq1::g.48266::m.48266
-0.445744	NA	NA	NA	0.175052	7.39018e-05	4.85151e-05	1	P0AC90	GDP-mannose 4,6-dehydratase (EC 4.2.1.47) (GDP-D-mannose dehydratase)	Escherichia coli O157:H7	0.642	8.9e-129	comp13847_c0::comp13847_c0_seq1::g.10716::m.10716
-0.445671	NA	NA	NA	0.109797	1	0.000198479	1	P21334	Phytoene desaturase (EC 1.3.99.30) (Albino-1 protein) (Phytoene desaturase (3,4-didehydrolycopene-forming))	Neurospora crassa (strain ATCC 24698 / 74-OR23-1A / CBS 708.71 / DSM 1257 / FGSC 987)	0.334	5.7e-78	comp11198_c0::comp11198_c0_seq1::g.7617::m.7617
-0.444682	0.628666	-0.0278815	1.10123	0.338687	0.235576	0.968654	0.015575	E9AE57	Fumarate hydratase 2 (Fumarase 2) (LmFH-2) (EC 4.2.1.2)	Leishmania major	0.609	4.9e-193	comp44972_c0::comp44972_c0_seq1::g.63871::m.63871
-0.442615	NA	0.190898	NA	0.203003	0.000926394	0.35809	1	B3QVL0	2,3-bisphosphoglycerate-dependent phosphoglycerate mutase (BPG-dependent PGAM) (PGAM) (Phosphoglyceromutase) (dPGM) (EC 5.4.2.11)	Chloroherpeton thalassium (strain ATCC 35110 / GB-78)	0.563	6.1e-78	comp46416_c0::comp46416_c0_seq1::g.64791::m.64791
-0.442097	0.940432	-0.165319	1.54785	0.355133	0.0181449	0.86283	0.000732031	O13755	Fumarate reductase (FRDS) (EC 1.3.1.6) (FAD-dependent oxidoreductase) (DH-dependent fumarate reductase)	Schizosaccharomyces pombe (strain 972 / ATCC 24843) (Fission yeast)	0.3	2e-41	comp39770_c0::comp39770_c0_seq3::g.50296::m.50296
-0.439355	NA	NA	NA	0.0381022	1	0.0127332	1	P33188	Tubulin beta chain (Beta-tubulin)	Paramecium tetraurelia	0.921	3.3e-130	comp11643_c0::comp11643_c0_seq1::g.8152::m.8152
-0.439347	0.985505	1.14619	0.278666	0.343795	0.211611	0.010028	0.0814048	A0A1Q9C603	Putative fumarate reductase	Symbiodinium microadriaticum	0.887	2.4e-135	comp20231_c0::comp20231_c0_seq1::g.17731::m.17731
-0.438169	NA	1.58669	NA	0.646705	1	0.0417358	1	E0WEC8	Light-harvesting protein (Fragment)	Cladocopium sp. C3	0.602	2.3e-81	comp26990_c0::comp26990_c0_seq2::g.25601::m.25601
-0.434093	NA	NA	NA	0.230495	0.141074	0.00236818	1	Q54QR9	Protein phosphatase 2A scaffold subunit (Protein phosphatase 2A 65 kDa regulatory subunit) (Protein phosphatase 2A A subunit) (Serine/threonine-protein phosphatase 2A regulatory subunit pppA)	Dictyostelium discoideum (Slime mold)	0.284	8.3e-31	comp9104_c0::comp9104_c0_seq1::g.5173::m.5173
-0.433216	2.0981	0.40039	2.13092	0.492415	0.0030988	0.81156	0.000282055	P49951	Clathrin heavy chain 1	Bos taurus (Bovine)	0.516	0	comp19188_c0::comp19188_c0_seq1::g.16569::m.16569
-0.430583	NA	NA	NA	0.550922	0.0249029	1	1	A0A1Q9F2V6	Uncharacterized protein	Symbiodinium microadriaticum	0.703	1.7e-174	comp41767_c0::comp41767_c0_seq1::g.55427::m.55427
-0.430344	NA	0.585098	NA	0.0843423	0.000479508	0.000259247	1	Q9FXM5	Glucose-6-phosphate isomerase, cytosolic (GPI) (EC 5.3.1.9) (Phosphoglucose isomerase) (PGI) (Phosphohexose isomerase) (PHI)	Arabidopsis halleri subsp. gemmifera (Arabis gemmifera)	0.612	4e-189	comp42465_c0::comp42465_c0_seq1::g.57416::m.57416
-0.426664	NA	-0.103503	NA	0.402459	0.0121845	1	1	A0A1Q9CQN8	Reverse transcriptase domain-containing protein	Symbiodinium microadriaticum	0.864	6.9e-152	comp32423_c0::comp32423_c0_seq1::g.34741::m.34741
-0.426304	NA	NA	NA	0.45684	0.0220026	0.377841	1	Q9SSB5	26S proteasome regulatory subunit 7 homolog A (26S proteasome AAA-ATPase subunit RPT1a) (26S proteasome subunit 7 homolog A) (Regulatory particle triple-A ATPase subunit 1a)	Arabidopsis thaliana (Mouse-ear cress)	0.77	1.8e-190	comp48091_c0::comp48091_c0_seq1::g.66050::m.66050
-0.424134	NA	-0.814133	NA	0.285085	0.000183214	0.112139	0.000168078	A0A1Q9DVJ6	Pentatricopeptide repeat-containing protein, chloroplastic	Symbiodinium microadriaticum	0.56	8.9e-155	comp19948_c0::comp19948_c0_seq1::g.17363::m.17363
-0.417286	NA	1.02608	NA	0.31215	0.00013803	0.00632752	1	Q5QE79	Aldehyde oxidase 4 (EC 1.2.3.1) (Aldehyde oxidase homolog 2) (Azaheterocycle hydroxylase 4) (EC 1.17.3.-) (Retil oxidase)	Rattus norvegicus (Rat)	0.343	1.1e-119	comp41534_c0::comp41534_c0_seq1::g.54800::m.54800
-0.413987	NA	NA	NA	0.331724	0.000521582	0.00100099	1	A0A1Q9F6P6	Uncharacterized protein	Symbiodinium microadriaticum	0.677	9e-172	comp36929_c0::comp36929_c0_seq1::g.43761::m.43761
-0.413077	1.14812	-0.662735	2.22393	0.00484547	1.63292e-05	0.0316428	3.46853e-06	Q50KB1	Protein disulfide-isomerase-like protein EhSep2	Emiliania huxleyi (Pontosphaera huxleyi)	0.497	3.4e-35	comp31984_c0::comp31984_c0_seq4::g.33867::m.33867
-0.411356	NA	NA	NA	0.0462436	1	0.00130625	1	Q41249	Protochlorophyllide reductase, chloroplastic (PCR) (EC 1.3.1.33) (DPH-protochlorophyllide oxidoreductase) (POR)	Cucumis sativus (Cucumber)	0.494	5.9e-96	comp47750_c0::comp47750_c0_seq1::g.65765::m.65765
-0.411265	-0.196438	1.22346	-1.00863	0.301376	0.00126053	0.0193202	0.0263284	Q8XYP7	ATP-dependent Clp protease proteolytic subunit (EC 3.4.21.92) (Endopeptidase Clp)	Ralstonia solanacearum (strain GMI1000) (Pseudomonas solanacearum)	0.634	9.4e-63	comp36499_c0::comp36499_c0_seq1::g.42846::m.42846
-0.406334	NA	NA	NA	0.271744	9.42465e-05	0.00019181	1	A0A1Q9CCS4	Reticulocyte-binding protein 2-like a	Symbiodinium microadriaticum	0.318	1e-295	comp10924_c0::comp10924_c0_seq1::g.7295::m.7295
-0.405331	NA	NA	NA	0.410124	0.603901	0.0189933	1	Q08473	R-binding protein squid (Heterogeneous nuclear ribonucleoprotein 40) (HNRNP 40)	Drosophila melanogaster (Fruit fly)	0.386	1.9e-10	comp42758_c0::comp42758_c0_seq1::g.58185::m.58185
-0.404114	NA	0.63778	NA	0.253036	8.38369e-05	0.0335817	1	P36863	GTP-binding protein yptV4 (RAB2 homolog)	Volvox carteri (Green alga)	0.746	1.8e-84	comp30291_c0::comp30291_c0_seq1::g.30902::m.30902
-0.399693	NA	0.0266029	NA	0.146315	0.000130332	0.0640122	1	O82531	Proteasome subunit beta type-1 (20S proteasome alpha subunit F) (20S proteasome subunit beta-6)	Petunia hybrida (Petunia)	0.505	3.3e-57	comp9952_c0::comp9952_c0_seq1::g.6227::m.6227
-0.399415	NA	NA	NA	0.319818	0.00250908	0.00236818	1	Q9SRH6	Hypersensitive-induced response protein 3 (AtHIR3)	Arabidopsis thaliana (Mouse-ear cress)	0.446	2.5e-55	comp40264_c0::comp40264_c0_seq1::g.51539::m.51539
-0.397802	NA	NA	NA	0.482929	0.0158604	1	1	A0A1Q9CNH2	Sugar transporter SWEET1	Symbiodinium microadriaticum	0.598	1.2e-70	comp47851_c0::comp47851_c0_seq1::g.65855::m.65855
-0.394539	NA	NA	NA	0.265092	1	0.0169369	1	Q5ZKR7	Long-chain-fatty-acid--CoA ligase ACSBG2 (EC 6.2.1.3) (Acyl-CoA synthetase bubblegum family member 2) (Arachidote--CoA ligase ACSBG2) (EC 6.2.1.15)	Gallus gallus (Chicken)	0.393	9.7e-117	comp41583_c0::comp41583_c0_seq1::g.54941::m.54941
-0.392668	0.630583	-0.548704	1.57196	0.344451	0.592334	0.544641	0.00157932	A0A1Q9CU18	Glutaredoxin-C6	Symbiodinium microadriaticum	0.469	1.3e-35	comp37513_c0::comp37513_c0_seq1::g.45018::m.45018
-0.391785	1.10537	-0.406087	1.90324	0.0823476	0.338339	0.647387	0.00396948	A0A1Q9EEJ5	Developmentally-regulated G-protein 2	Symbiodinium microadriaticum	0.387	1.6e-19	comp9740_c0::comp9740_c0_seq1::g.5962::m.5962
-0.391382	-0.42588	-1.62144	1.58694	0.580454	0.216783	0.019233	0.000759721	Q9C505	Eukaryotic translation initiation factor 5A-3 (AtELF5A-3) (eIF-5A-3)	Arabidopsis thaliana (Mouse-ear cress)	0.545	1.1e-44	comp41679_c0::comp41679_c0_seq1::g.55190::m.55190
-0.391289	NA	1.54027	NA	0.199901	0.000231627	3.86924e-05	1	B1XK83	Probable cytosol aminopeptidase (EC 3.4.11.1) (Leucine aminopeptidase) (LAP) (EC 3.4.11.10) (Leucyl aminopeptidase)	Synechococcus sp. (strain ATCC 27264 / PCC 7002 / PR-6) (Agmenellum quadruplicatum)	0.526	5.1e-126	comp52807_c0::comp52807_c0_seq1::g.69795::m.69795
-0.391146	NA	NA	NA	0.353148	0.000732179	0.008869	1	A0A1Q9ELG4	RRM domain-containing protein	Symbiodinium microadriaticum	0.513	5.1e-33	comp20063_c0::comp20063_c0_seq1::g.17522::m.17522
-0.391145	0.684209	0.155971	0.919382	0.291843	0.168815	0.834377	0.0131017	Q52I78	Nicotimide phosphoribosyltransferase (mPRTase) (mpt) (EC 2.4.2.12) (Pre-B-cell colony-enhancing factor 1 homolog) (PBEF) (Visfatin)	Sus scrofa (Pig)	0.476	8e-128	comp10633_c0::comp10633_c0_seq1::g.6937::m.6937
-0.390229	1.40156	0.135222	1.65657	0.503743	0.0928705	0.376351	0.00470467	Q05892	MIOREX complex component 2 (Mitochondrial organization of gene expression protein 2)	Saccharomyces cerevisiae (strain ATCC 204508 / S288c) (Baker's yeast)	0.246	3.6e-11	comp49724_c0::comp49724_c0_seq1::g.67308::m.67308
-0.389912	1.1874	-0.391065	1.96838	0.180142	0.00394649	0.47342	0.000259232	Q4L6I1	30S ribosomal protein S1	Staphylococcus haemolyticus (strain JCSC1435)	0.316	5.1e-24	comp55970_c0::comp55970_c0_seq1::g.72432::m.72432
-0.388562	0.37859	-0.249757	1.01691	0.408655	0.272481	1	0.0001165	P26300	Enolase (EC 4.2.1.11) (2-phospho-D-glycerate hydro-lyase) (2-phosphoglycerate dehydratase)	Solanum lycopersicum (Tomato) (Lycopersicon esculentum)	0.612	8.9e-145	comp40479_c0::comp40479_c0_seq1::g.52074::m.52074
-0.385958	1.81968	-0.233866	2.4395	0.101105	5.36666e-06	1	0.000117294	A0A1Q9F0P6	Uncharacterized protein	Symbiodinium microadriaticum	0.837	1.1e-62	comp46229_c0::comp46229_c0_seq1::g.64665::m.64665
-0.383551	NA	0.423837	NA	0.355438	0.000881276	0.0287726	1	A0A1Q9CR36	Uncharacterized protein	Symbiodinium microadriaticum	0.857	1.3e-75	comp51552_c0::comp51552_c0_seq1::g.68698::m.68698
-0.377503	NA	NA	NA	0.187737	0.00210703	0.000168206	1	Q9FFN7	Diacylglycerol kise 2 (AtDGK2) (DAG kise 2) (EC 2.7.1.107) (Diglyceride kise 2) (DGK 2)	Arabidopsis thaliana (Mouse-ear cress)	0.298	1.6e-08	comp50566_c0::comp50566_c0_seq1::g.67947::m.67947
-0.374712	0.299085	-1.46073	2.13452	0.83553	0.792817	0.162192	0.00115752	P10733	Severin	Dictyostelium discoideum (Slime mold)	0.449	5.1e-51	comp54192_c0::comp54192_c0_seq1::g.70907::m.70907
-0.36993	NA	2.22311	NA	0.404903	3.89561e-05	0.000136073	1	A0A1Q9E5L6	Uncharacterized protein	Symbiodinium microadriaticum	0.579	5e-15	comp19847_c0::comp19847_c0_seq2::g.17248::m.17248
-0.366384	NA	NA	NA	0.382105	0.00554098	0.0011877	1	B0Y8K2	Probable 1,4-beta-D-glucan cellobiohydrolase B (EC 3.2.1.91) (Beta-glucancellobiohydrolase B) (Exocellobiohydrolase B) (Exoglucase B)	Neosartorya fumigata (strain CEA10 / CBS 144.89 / FGSC A1163) (Aspergillus fumigatus)	0.527	1.3e-135	comp39416_c0::comp39416_c0_seq1::g.49428::m.49428
-0.366346	NA	NA	NA	0.376013	4.50747e-05	0.000902217	1	Q40255	Probable aldehyde dehydrogese (EC 1.2.1.3) (Flax-inducible sequence 1)	Linum usitatissimum (Flax) (Linum humile)	0.565	2.8e-174	comp32531_c0::comp32531_c0_seq1::g.34941::m.34941
-0.365651	0.217979	-0.647005	1.23064	0.0185794	0.880574	0.756067	0.0175276	A0A1Q9F5Z1	Ras-related protein ORAB-1	Symbiodinium microadriaticum	0.665	3e-50	comp33850_c0::comp33850_c0_seq1::g.37477::m.37477
-0.363949	NA	NA	NA	0.502488	0.0255457	0.424058	1	A0A1Q9E3A6	Adenosine deamise	Symbiodinium microadriaticum	0.605	3.9e-97	comp34041_c0::comp34041_c0_seq1::g.37835::m.37835
-0.36173	1.65747	-0.27908	2.29828	0.32046	9.64563e-05	0.702723	1.9145e-05	A0A1Q9EML9	Alpha/beta hydrolase domain-containing protein 13	Symbiodinium microadriaticum	0.76	4.1e-63	comp27000_c0::comp27000_c0_seq1::g.25610::m.25610
-0.353965	NA	NA	NA	0.503667	0.00240966	0.0174756	1	Q9P7S7	Nucleolar protein 58	Schizosaccharomyces pombe (strain 972 / ATCC 24843) (Fission yeast)	0.557	2e-123	comp20739_c0::comp20739_c0_seq1::g.18352::m.18352
-0.353541	NA	NA	NA	0.587034	0.0013081	1	1	A0A1Q9F469	Ankyrin repeat domain-containing protein 17	Symbiodinium microadriaticum	0.489	1.6e-96	comp32562_c0::comp32562_c0_seq1::g.35008::m.35008
-0.353064	NA	-0.612704	NA	0.643866	1	0.726846	0.0127526	Q9LXC9	Soluble inorganic pyrophosphatase 6, chloroplastic (EC 3.6.1.1) (Inorganic pyrophosphatase 6) (Pyrophosphate phospho-hydrolase 6) (PPase 6)	Arabidopsis thaliana (Mouse-ear cress)	0.485	7.5e-62	comp30141_c0::comp30141_c0_seq1::g.30671::m.30671
-0.352254	NA	NA	NA	0.439957	0.0172526	0.00214859	1	O23365	Cytochrome P450 97B3, chloroplastic (EC 1.14.-.-)	Arabidopsis thaliana (Mouse-ear cress)	0.414	2.8e-102	comp38752_c0::comp38752_c0_seq1::g.47878::m.47878
-0.346082	NA	NA	NA	0.367422	1	0.00229423	1	Q25BW5	Beta-glucosidase 1A (EC 3.2.1.21) (Cellobiase 1A)	Phanerochaete chrysosporium (White-rot fungus) (Sporotrichum pruinosum)	0.479	1.4e-122	comp40271_c0::comp40271_c0_seq1::g.51552::m.51552
-0.342031	NA	0.0124206	NA	0.442422	0.423154	1	0.00837396	P04464	Calmodulin (CaM)	Triticum aestivum (Wheat)	0.374	7.9e-16	comp10756_c0::comp10756_c0_seq1::g.7045::m.7045
-0.331901	1.08569	0.622141	0.795452	0.26646	0.254513	0.299802	0.0347523	A0A1Q9EPF7	Uncharacterized protein	Symbiodinium microadriaticum	0.627	8.5e-32	comp9208_c0::comp9208_c0_seq1::g.5298::m.5298
-0.327769	NA	NA	NA	0.628043	0.0255457	1	1	A0A1Q9DRZ0	ASCH domain-containing protein	Symbiodinium microadriaticum	0.697	1.2e-40	comp57822_c0::comp57822_c0_seq1::g.73878::m.73878
-0.325883	NA	-0.672871	NA	0.691879	1	0.475722	0.0145523	NA	Hypothetical protein	#N/A	NA	NaN	comp15637_c0::comp15637_c0_seq1::g.12508::m.12508
-0.320284	2.16997	0.932382	1.55788	0.0229512	5.35477e-05	0.000371445	0.00108204	A0A1Q9C564	BTB/POZ and MATH domain-containing protein 2	Symbiodinium microadriaticum	0.92	1.7e-84	comp15525_c0::comp15525_c0_seq1::g.12395::m.12395
-0.32006	NA	NA	NA	0.519762	0.000124127	0.0148226	1	Q1LVE8	Splicing factor 3B subunit 3	Danio rerio (Zebrafish) (Brachydanio rerio)	0.536	0	comp42239_c0::comp42239_c0_seq1::g.56756::m.56756
-0.310178	NA	1.39401	NA	0.384443	4.1525e-05	0.152165	1	Q0PGJ6	DPH-dependent aldo-keto reductase, chloroplastic (AtChlAKR) (EC 1.1.1.-) (Aldo-keto reductase family 4 member C9)	Arabidopsis thaliana (Mouse-ear cress)	0.38	8.7e-41	comp26963_c0::comp26963_c0_seq1::g.25567::m.25567
-0.303918	NA	NA	NA	0.695811	0.0249029	1	1	A0A1Q9CA15	alpha-1,2-Mannosidase (EC 3.2.1.-)	Symbiodinium microadriaticum	0.329	4.2e-43	comp37635_c0::comp37635_c0_seq1::g.45282::m.45282
-0.301225	NA	NA	NA	0.24264	8.0165e-06	0.000631624	1	Q9VHS8	Eukaryotic initiation factor 4A-III (eIF-4A-III) (eIF4A-III) (EC 3.6.4.13)	Drosophila melanogaster (Fruit fly)	0.794	2e-180	comp46851_c0::comp46851_c0_seq1::g.65088::m.65088
-0.300519	0.792754	-0.00797643	1.10125	0.187783	0.000730744	0.923975	0.00295253	Q52KZ7	Methanethiol oxidase (MTO) (EC 1.8.3.4) (Selenium-binding protein 1-A)	Xenopus laevis (African clawed frog)	0.572	4.2e-158	comp45226_c0::comp45226_c0_seq1::g.64020::m.64020
-0.298508	NA	-0.807917	NA	0.658614	0.0152275	0.277678	1	P50889	30S ribosomal protein S1	Leuconostoc lactis	0.37	1.9e-20	comp17665_c0::comp17665_c0_seq1::g.14729::m.14729
-0.290886	NA	NA	NA	0.484935	0.147938	0.0210933	1	A0A1Q9DAD4	Pumilio-like 5	Symbiodinium microadriaticum	0.718	7.1e-107	comp24695_c0::comp24695_c0_seq1::g.22574::m.22574
-0.29051	1.83534	0.309738	1.81611	0.0646919	1.48932e-05	0.265628	1.11262e-05	A0A1Q9ED11	Fruit protein	Symbiodinium microadriaticum	0.734	2e-46	comp39116_c0::comp39116_c0_seq1::g.48706::m.48706
-0.289279	NA	NA	NA	0.378305	0.000168014	0.00267683	1	Q9DE26	RuvB-like 1 (EC 3.6.4.12) (Pontin)	Xenopus laevis (African clawed frog)	0.749	1.3e-193	comp44545_c0::comp44545_c0_seq1::g.63591::m.63591
-0.288731	NA	NA	NA	0.269171	6.27675e-05	0.0205401	1	A0A1Q9EUH8	Uncharacterized protein	Symbiodinium microadriaticum	0.312	2.4e-125	comp18984_c0::comp18984_c0_seq1::g.16321::m.16321
-0.287465	2.25937	-5.22246e-05	2.54689	0.0703476	5.2927e-07	0.612259	2.18686e-08	Q94IN5	Pyruvate dehydrogese [DP(+)], mitochondrial (EC 1.2.1.51) (Aquacobalamin reductase [DPH]) (EgPNOmt) (Pyruvate:DP(+) oxidoreductase)	Euglena gracilis	0.436	0	comp44124_c0::comp44124_c0_seq1::g.62963::m.62963
-0.284492	0.898499	-0.324905	1.5079	0.414931	0.408424	0.946286	0.00920334	A0A1Q9DN85	Peptidylprolyl isomerase (EC 5.2.1.8)	Symbiodinium microadriaticum	0.675	5.2e-72	comp26968_c0::comp26968_c0_seq1::g.25576::m.25576
-0.282323	3.00742	2.35456	0.935187	0.0711848	3.73218e-06	1.59353e-05	0.0130191	P09622	Dihydrolipoyl dehydrogese, mitochondrial (EC 1.8.1.4) (Dihydrolipoamide dehydrogese) (Glycine cleavage system L protein)	Homo sapiens (Human)	0.575	7.5e-150	comp11774_c0::comp11774_c0_seq1::g.8289::m.8289
-0.279879	1.63329	0.373731	1.53944	0.32045	7.1397e-05	0.650052	0.000550642	O13755	Fumarate reductase (FRDS) (EC 1.3.1.6) (FAD-dependent oxidoreductase) (DH-dependent fumarate reductase)	Schizosaccharomyces pombe (strain 972 / ATCC 24843) (Fission yeast)	0.3	2e-41	comp25818_c0::comp25818_c0_seq1::g.23935::m.23935
-0.279727	2.8481	0.329134	2.79869	0.121774	4.64261e-07	0.242881	6.52905e-08	P00829	ATP synthase subunit beta, mitochondrial (EC 7.1.2.2) (ATP synthase F1 subunit beta)	Bos taurus (Bovine)	0.752	9e-105	comp46340_c0::comp46340_c0_seq1::g.64738::m.64738
-0.278118	NA	0.0073595	NA	0.474032	0.000684423	0.924598	0.277626	P0DPD7	EEF1A lysine methyltransferase 4 (EC 2.1.1.-)	Homo sapiens (Human)	0.333	1.5e-27	comp10043_c0::comp10043_c0_seq1::g.6324::m.6324
-0.269996	-2.72623	-3.83542	1.37919	0.889122	0.0001015	6.01115e-05	2.93577e-05	B0Y8K2	Probable 1,4-beta-D-glucan cellobiohydrolase B (EC 3.2.1.91) (Beta-glucancellobiohydrolase B) (Exocellobiohydrolase B) (Exoglucase B)	Neosartorya fumigata (strain CEA10 / CBS 144.89 / FGSC A1163) (Aspergillus fumigatus)	0.527	1.3e-135	comp32278_c0::comp32278_c0_seq1::g.34474::m.34474
-0.268322	NA	-0.697302	NA	0.361335	0.603901	0.353918	0.00874637	A0A1Q9CLP3	Ribonucleoside-diphosphate reductase small chain	Symbiodinium microadriaticum	0.449	3.6e-82	comp16913_c0::comp16913_c0_seq1::g.13918::m.13918
-0.267688	1.73368	NA	NA	0.532364	0.000359108	0.0101816	1	A0A1Q9CS00	Uncharacterized protein	Symbiodinium microadriaticum	0.299	2e-51	comp33953_c0::comp33953_c0_seq8::g.37689::m.37689
-0.266971	NA	NA	NA	0.504406	0.0028652	0.112139	1	Q9S7C0	Heat shock 70 kDa protein 14 (Heat shock protein 70-14) (AtHsp70-14) (Heat shock protein 91)	Arabidopsis thaliana (Mouse-ear cress)	0.347	1e-125	comp15118_c0::comp15118_c0_seq1::g.11985::m.11985
-0.263483	2.35302	0.903367	1.71314	0.0518066	1.54924e-07	0.000371445	0.00390837	A0A1Q9EMS7	Uncharacterized protein	Symbiodinium microadriaticum	0.724	6.5e-98	comp50750_c0::comp50750_c0_seq1::g.68069::m.68069
-0.260045	NA	-0.67296	NA	0.637994	0.00581273	0.243288	0.000937949	A0PGB3	S-phase kise-associated protein 1 homolog (Telomerase-associated protein of 20 kDa) (p20)	Tetrahymena thermophila (strain SB210)	0.597	1.1e-47	comp25245_c0::comp25245_c0_seq1::g.23148::m.23148
-0.255202	3.41542	0.720472	2.95015	0.118175	4.87618e-05	0.0738977	1.63611e-05	A0A1Q9CVG0	AD domain-containing protein	Symbiodinium microadriaticum	0.706	8.8e-62	comp18480_c0::comp18480_c0_seq1::g.15749::m.15749
-0.248434	1.09131	-0.764719	2.10446	0.826203	0.24299	0.409773	0.00111716	Q5XAQ1	Putative bifunctiol phosphatase/peptidyl-prolyl cis-trans isomerase [Includes: Phosphatase (EC 3.1.3.-); Peptidyl-prolyl cis-trans isomerase (PPIase) (EC 5.2.1.8) (Rotamase)]	Streptococcus pyogenes serotype M6 (strain ATCC BAA-946 / MGAS10394)	0.333	3.2e-16	comp26742_c0::comp26742_c0_seq1::g.25251::m.25251
-0.246869	0.107176	-0.51533	0.869375	0.475873	0.861904	0.69195	0.0138381	Q42456	Aspartic proteise oryzasin-1 (EC 3.4.23.-)	Oryza sativa subsp. japonica (Rice)	0.303	7e-11	comp30961_c0::comp30961_c0_seq1::g.32059::m.32059
-0.245674	NA	NA	NA	0.338801	0.0013081	1	1	A0A1Q9CRT8	Uncharacterized protein	Symbiodinium microadriaticum	0.35	9.9e-72	comp23972_c0::comp23972_c0_seq1::g.21833::m.21833
-0.241349	0.612424	-0.974309	1.82808	0.781443	0.368212	0.595491	0.00593171	Q8VXZ7	Alpha-galactosidase 3 (AtAGAL3) (EC 3.2.1.22) (Alpha-D-galactoside galactohydrolase 3) (Melibiase)	Arabidopsis thaliana (Mouse-ear cress)	0.276	9.7e-37	comp41958_c0::comp41958_c0_seq1::g.55932::m.55932
-0.240321	1.11576	-0.0692665	1.42535	0.067378	5.34369e-05	0.322208	0.000946968	B5YM03	Cyate hydratase (Cyase) (EC 4.2.1.104) (Cyate hydrolase) (Cyate lyase)	Thalassiosira pseudonana (Marine diatom) (Cyclotella nana)	0.587	2.8e-49	comp24540_c0::comp24540_c0_seq1::g.22414::m.22414
-0.24014	NA	-0.9442	NA	0.510274	1.51836e-05	0.0778775	0.000220566	A0A1Q9DBB9	Protein disulfide-isomerase-like protein EhSep2	Symbiodinium microadriaticum	0.781	1.1e-66	comp4063_c0::comp4063_c0_seq1::g.1412::m.1412
-0.239549	1.07239	-0.239055	1.55099	0.170556	0.0245515	0.577459	0.000577111	A2YVR7	Proteasome subunit alpha type-2 (20S proteasome alpha subunit B) (20S proteasome subunit alpha-2)	Oryza sativa subsp. indica (Rice)	0.689	2.9e-91	comp45353_c0::comp45353_c0_seq1::g.64104::m.64104
-0.238217	NA	NA	NA	0.235996	1	0.00100099	1	Q7NDG8	Chaperone protein DJ	Gloeobacter violaceus (strain ATCC 29082 / PCC 7421)	0.424	2.3e-55	comp27163_c0::comp27163_c0_seq1::g.25833::m.25833
-0.234314	5.6617	2.47135	3.42466	0.0646919	8.31286e-10	3.09931e-06	3.97967e-07	Q76NM6	V-type proton ATPase catalytic subunit A (V-ATPase subunit A) (EC 7.1.2.2) (V-ATPase 69 kDa subunit) (Vacuolar proton pump subunit alpha)	Plasmodium falciparum (isolate 3D7)	0.646	2.3e-230	comp10278_c0::comp10278_c0_seq1::g.6530::m.6530
-0.227539	NA	0.978052	NA	0.350877	0.000106183	0.00412928	1	NA	Hypothetical protein	#N/A	NA	NaN	comp46584_c0::comp46584_c0_seq1::g.64898::m.64898
-0.227117	0.945209	NA	NA	0.475873	0.0304291	0.000806433	0.44704	A0A1Q9F6E4	Mitochondrial coenzyme A transporter SLC25A42	Symbiodinium microadriaticum	0.555	1.2e-31	comp44281_c0::comp44281_c0_seq1::g.63400::m.63400
-0.220797	NA	-0.838621	NA	0.858488	1	0.311407	0.00427417	O23254	Serine hydroxymethyltransferase 4 (AtSHMT4) (EC 2.1.2.1) (Glycine hydroxymethyltransferase 4) (Serine methylase 4)	Arabidopsis thaliana (Mouse-ear cress)	0.646	1.2e-164	comp41490_c0::comp41490_c0_seq1::g.54679::m.54679
-0.214007	0.941802	-0.953197	2.10901	0.104229	0.00129999	0.0486397	5.03989e-07	A0A1Q9C7Y8	Putative sulfite oxidase, mitochondrial	Symbiodinium microadriaticum	0.351	2.4e-08	comp1731_c0::comp1731_c0_seq1::g.674::m.674
-0.210082	1.65764	0.178942	1.68878	0.0176287	5.15973e-08	0.00372673	1.37254e-06	Q99034	Acetylxylan esterase (EC 3.1.1.72)	Hypocrea jecorina (Trichoderma reesei)	0.588	2.8e-06	comp41420_c0::comp41420_c0_seq4::g.54469::m.54469
-0.209658	NA	NA	NA	0.297737	0.112178	0.00178446	1	O00782	T-complex protein 1 subunit gamma (TCP-1-gamma) (CCT-gamma) (Chaperonin subunit CCTV gamma)	Oxytricha granulifera (Ciliate)	0.643	2.9e-198	comp34332_c0::comp34332_c0_seq1::g.38430::m.38430
-0.206237	NA	-0.315249	NA	0.256028	0.000142507	1	0.0789058	NA	Hypothetical protein	#N/A	NA	NaN	comp38354_c0::comp38354_c0_seq1::g.46974::m.46974
-0.202835	NA	NA	NA	0.921736	0.0249029	1	1	P70789	Pyruvate kise (PK) (EC 2.7.1.40)	Agrobacterium vitis (Rhizobium vitis)	0.432	2.4e-95	comp40286_c0::comp40286_c0_seq1::g.51586::m.51586
-0.20187	NA	NA	NA	0.127753	0.000168014	0.000144185	1	P36982	Protein phosphatase 2C (PP2C) (EC 3.1.3.16)	Leishmania chagasi	0.377	1.5e-66	comp29254_c0::comp29254_c0_seq1::g.29024::m.29024
-0.201612	1.58097	0.22103	1.56155	0.277681	0.00278284	0.20149	0.00470467	A0A1Q9E2Y9	Serine/threonine-protein kise Nek1	Symbiodinium microadriaticum	0.636	2.1e-58	comp51357_c0::comp51357_c0_seq1::g.68520::m.68520
-0.194578	NA	NA	NA	0.609117	0.0172526	0.348424	1	A0A1Q9CI31	Uncharacterized protein	Symbiodinium microadriaticum	0.743	4.2e-99	comp9223_c0::comp9223_c0_seq1::g.5314::m.5314
-0.194033	NA	1.35949	NA	0.310546	0.000451925	0.0531813	0.535699	B7FAL5	R-binding protein Y14A (OsY14a) (R-binding protein 8A)	Oryza sativa subsp. japonica (Rice)	0.559	4.8e-29	comp64952_c0::comp64952_c0_seq1::g.79381::m.79381
-0.192023	0.950635	-0.357932	1.50059	0.611655	0.227585	0.131539	0.00942588	A0A1Q9CH92	Peptidylprolyl isomerase (EC 5.2.1.8)	Symbiodinium microadriaticum	0.521	3.4e-34	comp31130_c0::comp31130_c0_seq1::g.32310::m.32310
-0.191131	0.728303	NA	NA	0.374288	0.0417982	0.0980406	1	A0A1Q9C887	Uncharacterized protein	Symbiodinium microadriaticum	0.318	2.6e-50	comp40291_c0::comp40291_c0_seq2::g.51598::m.51598
-0.189116	NA	NA	NA	0.0166164	0.00017509	0.000183504	1	V5YMB3	Dipeptidyl aminopeptidase BIII (DAP BIII) (EC 3.4.14.-)	Pseudoxanthomonas mexicana	0.279	1.1e-27	comp37186_c0::comp37186_c0_seq1::g.44314::m.44314
-0.188146	-0.841012	-2.92411	2.27124	0.975224	0.0336161	0.000260055	4.46773e-07	P50430	Arylsulfatase B (ASB) (EC 3.1.6.12) (N-acetylgalactosamine-4-sulfatase) (G4S)	Rattus norvegicus (Rat)	0.333	8e-51	comp39679_c0::comp39679_c0_seq1::g.50064::m.50064
-0.186969	-1.23632	-2.56813	1.51878	0.0322348	0.00452553	2.95088e-07	3.04739e-05	A0A1Q9DJ60	Uncharacterized protein	Symbiodinium microadriaticum	0.5	4.2e-93	comp45097_c0::comp45097_c0_seq1::g.63941::m.63941
-0.185734	0.373627	-0.808892	1.36825	0.207765	0.0050254	0.0722375	0.00887596	O44006	Pyruvate kise (PK) (EC 2.7.1.40)	Eimeria tenella (Coccidian parasite)	0.53	3.1e-94	comp34608_c0::comp34608_c0_seq4::g.39037::m.39037
-0.183969	NA	NA	NA	0.285118	0.000202327	0.0200973	1	Q9DE27	RuvB-like 2 (EC 3.6.4.12) (Reptin)	Xenopus laevis (African clawed frog)	0.758	6.7e-196	comp11059_c0::comp11059_c0_seq1::g.7455::m.7455
-0.182115	0.905297	-0.339557	1.42697	0.310987	0.00332924	0.749654	0.00229652	A0A1Q9C7J4	Putative nucleoredoxin 1	Symbiodinium microadriaticum	0.535	1.6e-46	comp51130_c0::comp51130_c0_seq1::g.68372::m.68372
-0.180686	NA	0.00682176	NA	0.410244	0.00201796	0.956335	1	P43010	D(P) transhydrogese subunit beta (EC 7.1.1.1) (Nicotimide nucleotide transhydrogese subunit beta) (Pyridine nucleotide transhydrogese subunit beta)	Haemophilus influenzae (strain ATCC 51907 / DSM 11121 / KW20 / Rd)	0.557	3.8e-55	comp47929_c0::comp47929_c0_seq1::g.65916::m.65916
-0.175001	NA	NA	NA	0.249524	0.000130332	0.000204593	1	A0A1Q9CAK3	Uncharacterized protein	Symbiodinium microadriaticum	0.396	6.3e-48	comp44808_c0::comp44808_c0_seq1::g.63752::m.63752
-0.169644	0.457295	-0.319181	0.946121	0.769419	0.633925	1	0.0227245	A0A1Q9DQX2	Uncharacterized protein	Symbiodinium microadriaticum	0.61	8.4e-81	comp36651_c0::comp36651_c0_seq1::g.43173::m.43173
-0.168854	2.05678	1.02767	1.19796	0.120617	0.000126481	0.00338949	0.00459626	O59843	1,4-beta-D-glucan cellobiohydrolase B (EC 3.2.1.91) (1,4-beta-D-glucan cellobiohydrolase I) (Beta-glucancellobiohydrolase B) (Exocellobiohydrolase B) (Exoglucase B)	Aspergillus aculeatus	0.356	1.3e-49	comp35903_c0::comp35903_c0_seq1::g.41646::m.41646
-0.167137	0.767881	-1.40363	2.33865	0.957859	0.33935	0.0176923	2.81937e-06	E0ZS48	Urease (EC 3.5.1.5) (Urea amidohydrolase)	Oryza sativa subsp. indica (Rice)	0.639	1.7e-311	comp40794_c0::comp40794_c0_seq1::g.52899::m.52899
-0.16075	NA	0.641316	NA	0.203039	0.032376	0.00338949	0.418043	Q8NBZ7	UDP-glucuronic acid decarboxylase 1 (EC 4.1.1.35) (UDP-glucurote decarboxylase 1) (UGD) (UXS-1)	Homo sapiens (Human)	0.56	5.2e-106	comp32805_c0::comp32805_c0_seq1::g.35452::m.35452
-0.158394	NA	0.765001	NA	0.276973	6.04747e-05	0.173882	0.49555	O82709	Calnexin homolog	Pisum sativum (Garden pea)	0.514	7.2e-58	comp42733_c0::comp42733_c0_seq1::g.58132::m.58132
-0.157665	1.46604	-0.725771	2.34948	0.320171	0.00249489	0.270898	0.00021469	Q86A72	Recoverin family protein DDB_G0274781	Dictyostelium discoideum (Slime mold)	0.274	5.4e-06	comp41330_c0::comp41330_c0_seq1::g.54252::m.54252
-0.151943	NA	NA	NA	0.708533	0.0205426	1	1	Q12613	Glutamine synthetase (GS) (EC 6.3.1.2) (Glutamate--ammonia ligase)	Colletotrichum gloeosporioides (Anthracnose fungus) (Glomerella cingulata)	0.556	7.5e-107	comp39349_c0::comp39349_c0_seq1::g.49269::m.49269
-0.144337	NA	NA	NA	0.321722	0.131495	0.00229423	1	A0A1Q9CUY4	SAP domain-containing protein	Symbiodinium microadriaticum	0.521	3.1e-38	comp7094_c0::comp7094_c0_seq1::g.2733::m.2733
-0.144285	1.85661	0.831307	1.16959	0.227514	0.000221705	0.0367013	0.0203848	Q7ZUW2	Hypoxia up-regulated protein 1	Danio rerio (Zebrafish) (Brachydanio rerio)	0.343	8e-65	comp10612_c0::comp10612_c0_seq1::g.6920::m.6920
-0.137241	NA	NA	NA	0.433988	0.00177081	0.0980406	1	O34431	Calcium-transporting ATPase (EC 7.2.2.10) (Calcium pump)	Bacillus subtilis (strain 168)	0.338	5.7e-102	comp42825_c0::comp42825_c0_seq1::g.58367::m.58367
-0.135449	NA	NA	NA	0.461273	0.0249029	0.112139	1	A0A1Q9DIM7	ATP-dependent R helicase SUB2	Symbiodinium microadriaticum	0.307	1.4e-68	comp23702_c0::comp23702_c0_seq1::g.21559::m.21559
-0.134142	0.968863	0.151099	0.951906	0.0272055	0.00748064	0.995722	0.00381174	A0A1Q9CE92	Tic20 family protein	Symbiodinium microadriaticum	0.654	7e-91	comp9196_c0::comp9196_c0_seq1::g.5277::m.5277
-0.130696	0.992604	-0.31523	1.43853	0.0540943	3.72843e-05	0.735228	0.000250172	A0A1Q9E8P6	Uncharacterized protein	Symbiodinium microadriaticum	0.583	2e-25	comp45621_c0::comp45621_c0_seq1::g.64282::m.64282
-0.122655	0.852637	-1.02949	2.00478	0.160823	0.00214236	0.0454694	7.1758e-05	Q9S726	Probable ribose-5-phosphate isomerase 3, chloroplastic (EC 5.3.1.6) (Phosphoriboisomerase 3) (Protein EMBRYO DEFECTIVE 3119)	Arabidopsis thaliana (Mouse-ear cress)	0.502	5.2e-64	comp29615_c0::comp29615_c0_seq1::g.29702::m.29702
-0.12131	NA	NA	NA	0.151227	1.10658e-06	8.64156e-05	1	A0A059TC02	Cinmoyl-CoA reductase 1 (PhCCR1) (EC 1.2.1.44) (Coniferylaldehyde synthase) (EC 1.2.1.-)	Petunia hybrida (Petunia)	0.342	1.4e-31	comp16780_c0::comp16780_c0_seq1::g.13771::m.13771
-0.11942	NA	0.1381	NA	0.501164	1.78703e-06	0.426021	0.00243764	Q40297	Fucoxanthin-chlorophyll a-c binding protein A, chloroplastic	Macrocystis pyrifera (Giant kelp) (Fucus pyrifer)	0.323	1e-10	comp44920_c0::comp44920_c0_seq1::g.63838::m.63838
-0.119062	-2.09808	-2.03461	0.0555924	0.0167951	0.00018734	4.58365e-06	0.0300979	P26182	Actin	Achlya bisexualis (Water mold)	0.812	4.3e-182	comp41491_c0::comp41491_c0_seq1::g.54684::m.54684
-0.114328	NA	0.983658	NA	0.104229	7.1436e-05	0.00380906	0.0814043	P54726	UV excision repair protein RAD23 homolog A (HR23A) (mHR23A)	Mus musculus (Mouse)	0.275	4.2e-21	comp50479_c0::comp50479_c0_seq1::g.67875::m.67875
-0.102347	NA	NA	NA	0.0617788	0.000150593	6.24582e-05	1	A0A1Q9D1Y5	AAA domain-containing protein	Symbiodinium microadriaticum	0.405	1.7e-112	comp44102_c0::comp44102_c0_seq3::g.62838::m.62838
-0.0921938	1.36946	NA	NA	0.499896	2.25704e-05	0.711966	1	Q3T0I2	Pro-cathepsin H [Cleaved into: Cathepsin H mini chain; Cathepsin H (EC 3.4.22.16); Cathepsin H heavy chain; Cathepsin H light chain]	Bos taurus (Bovine)	0.335	2.8e-42	comp40333_c0::comp40333_c0_seq1::g.51693::m.51693
-0.087833	0.635982	1.57237	-0.848551	0.166727	0.383182	0.00152055	0.0456686	A0A0M0JP52	CIA30 domain-containing protein	Chrysochromulina tobinii	0.574	2.7e-116	comp39413_c0::comp39413_c0_seq1::g.49419::m.49419
-0.0865871	NA	NA	NA	0.839019	0.0364649	0.0939292	1	A0A1Q9BZH0	Uncharacterized protein	Symbiodinium microadriaticum	0.408	1.9e-34	comp43905_c0::comp43905_c0_seq1::g.61941::m.61941
-0.0856196	NA	0.41528	NA	0.0475076	4.1525e-05	0.0115726	0.0399796	O08424	3-hydroxy-3-methylglutaryl-coenzyme A reductase (HMG-CoA reductase) (EC 1.1.1.34)	Saccharolobus solfataricus (strain ATCC 35092 / DSM 1617 / JCM 11322 / P2) (Sulfolobus solfataricus)	0.337	2e-47	comp44511_c0::comp44511_c0_seq1::g.63568::m.63568
-0.0755111	1.66589	NA	NA	0.0646919	0.00219654	6.55206e-05	1	Q9LK25	Prohibitin-4, mitochondrial (Atphb4)	Arabidopsis thaliana (Mouse-ear cress)	0.536	7.9e-80	comp35006_c0::comp35006_c0_seq1::g.39768::m.39768
-0.0688608	NA	NA	NA	0.37833	1.78889e-06	1	1	A0A1Q9F673	Tartrate-resistant acid phosphatase type 5	Symbiodinium microadriaticum	0.605	9.6e-34	comp61413_c0::comp61413_c0_seq1::g.76749::m.76749
-0.0653236	NA	NA	NA	0.801004	0.695414	0.0215908	1	Q9U4N3	Coatomer subunit beta (Beta-coat protein) (Beta-COP)	Toxoplasma gondii	0.439	2.9e-233	comp47848_c0::comp47848_c0_seq1::g.65853::m.65853
-0.0635658	NA	NA	NA	0.288398	0.501554	0.00164008	1	NA	Hypothetical protein	#N/A	NA	NaN	comp48031_c0::comp48031_c0_seq1::g.66008::m.66008
-0.0580287	2.75674	0.789002	2.02577	0.00851602	4.75359e-06	0.00338949	0.00055097	A0A1Q9DKD0	Uncharacterized protein	Symbiodinium microadriaticum	0.418	4.2e-41	comp43904_c1::comp43904_c1_seq1::g.61938::m.61938
-0.0563584	NA	NA	NA	0.386342	0.0385281	0.0131842	1	P74572	Pyrroline-5-carboxylate reductase (P5C reductase) (P5CR) (EC 1.5.1.2) (PCA reductase)	Synechocystis sp. (strain PCC 6803 / Kazusa)	0.454	8.8e-52	comp14727_c0::comp14727_c0_seq1::g.11603::m.11603
-0.0563224	NA	-0.928895	NA	0.749497	1	0.0809164	0.000609573	O52402	Fructose-bisphosphate aldolase (FBP aldolase) (FBPA) (EC 4.1.2.13) (Fructose-1,6-bisphosphate aldolase)	Edwardsiella ictaluri (strain 93-146)	0.585	1e-117	comp33535_c0::comp33535_c0_seq3::g.36867::m.36867
-0.054863	NA	0.436975	NA	0.298856	6.29955e-05	0.676939	1	Q6DF30	Trans-1,2-dihydrobenzene-1,2-diol dehydrogese (EC 1.3.1.20) (D-xylose 1-dehydrogese) (D-xylose-DP dehydrogese) (EC 1.1.1.179) (Dimeric dihydrodiol dehydrogese)	Xenopus tropicalis (Western clawed frog) (Silurana tropicalis)	0.373	5.2e-52	comp18083_c0::comp18083_c0_seq1::g.15242::m.15242
-0.0531719	0.314794	-0.763712	1.13168	0.81199	0.472913	0.267894	0.012902	A0A1Q9CZY2	Uncharacterized protein	Symbiodinium microadriaticum	0.543	4.8e-29	comp27188_c0::comp27188_c0_seq1::g.25873::m.25873
-0.0406015	NA	NA	NA	0.389385	0.00152783	0.0940877	1	A8JGB0	ATPase ARSA1 (Cr-ArsA1) (EC 3.6.-.-) (Arsenical pump-driving ATPase homolog 1) (Arsenite-stimulated ATPase homolog 1) (Protein ANTEN SIZE MUTANT 1)	Chlamydomonas reinhardtii (Chlamydomonas smithii)	0.325	2.8e-71	comp42613_c0::comp42613_c0_seq1::g.57811::m.57811
-0.039579	NA	NA	NA	0.0412273	3.89561e-05	5.49605e-05	1	A0A1Q9DXC3	Non-canonical purine NTP phosphatase	Symbiodinium microadriaticum	0.478	7.8e-91	comp55148_c0::comp55148_c0_seq1::g.71766::m.71766
-0.0392201	1.19619	-0.604677	1.84009	0.0631712	0.208178	0.445091	0.000324492	P54260	Aminomethyltransferase, mitochondrial (EC 2.1.2.10) (Glycine cleavage system T protein) (GCVT)	Solanum tuberosum (Potato)	0.5	2e-100	comp9260_c0::comp9260_c0_seq1::g.5373::m.5373
-0.0335663	0.261782	NA	NA	0.1531	0.00349442	0.000204593	1	A0A1Q9EW31	WD_REPEATS_REGION domain-containing protein (Fragment)	Symbiodinium microadriaticum	0.614	3.5e-191	comp37319_c0::comp37319_c0_seq2::g.44580::m.44580
-0.0307793	NA	NA	NA	0.0598295	0.000484289	0.00186078	1	A8IPQ8	Peptide methionine sulfoxide reductase MsrA (Protein-methionine-S-oxide reductase) (EC 1.8.4.11) (Peptide-methionine (S)-S-oxide reductase) (Peptide Met(O) reductase)	Azorhizobium caulinodans (strain ATCC 43989 / DSM 5975 / JCM 20966 / NBRC 14845 / NCIMB 13405 / ORS 571)	0.519	1.2e-50	comp13103_c0::comp13103_c0_seq1::g.9948::m.9948
-0.0186391	2.41439	0.714278	1.71875	0.0107762	4.91072e-07	0.000734015	0.00272157	Q56XG6	DEAD-box ATP-dependent R helicase 15 (EC 3.6.4.13) (UAP56 homolog A)	Arabidopsis thaliana (Mouse-ear cress)	0.704	2.8e-164	comp44742_c0::comp44742_c0_seq1::g.63715::m.63715
-0.0136357	NA	NA	NA	0.200452	0.000986622	0.00214859	1	A0A1Q9D2Z6	Uncharacterized protein	Symbiodinium microadriaticum	0.82	4e-56	comp48065_c0::comp48065_c0_seq1::g.66025::m.66025
-0.00826311	NA	2.24172	NA	1	7.43184e-05	0.160732	1	A0A1Q9CB91	Uncharacterized protein	Symbiodinium microadriaticum	0.536	1.3e-110	comp44107_c0::comp44107_c0_seq1::g.62851::m.62851
-0.00154312	NA	NA	NA	0.201636	1	0.00144863	1	Q8H0W1	Chloroplast processing peptidase (EC 3.4.21.89) (Sigl peptidase I-3)	Arabidopsis thaliana (Mouse-ear cress)	0.474	2.7e-42	comp52186_c0::comp52186_c0_seq1::g.69249::m.69249
-0.00146259	NA	0.269591	NA	0.00815295	1.90214e-05	0.00319341	1	Q9SHC8	Vesicle-associated protein 1-2 (Plant VAP homolog 12) (AtPVA12) (VAMP-associated protein 1-2) [Cleaved into: Vesicle-associated protein 1-2, N-termilly processed]	Arabidopsis thaliana (Mouse-ear cress)	0.316	1.6e-11	comp50661_c0::comp50661_c0_seq1::g.68013::m.68013
-0.00123787	0.928762	-0.732687	1.66269	0.377155	2.3669e-05	0.133898	0.00018717	A0A1Q9DMM7	Uncharacterized protein	Symbiodinium microadriaticum	0.891	8.6e-63	comp46006_c0::comp46006_c0_seq1::g.64534::m.64534
0.00410866	NA	NA	NA	0.0598295	0.000927613	0.00193779	1	A0A1Q9CVR5	Uncharacterized protein	Symbiodinium microadriaticum	0.589	1.1e-22	comp7081_c0::comp7081_c0_seq1::g.2716::m.2716
0.0120767	NA	0.853486	NA	0.873784	0.0121845	0.775623	1	P11179	Dihydrolipoyllysine-residue succinyltransferase component of 2-oxoglutarate dehydrogese complex, mitochondrial (EC 2.3.1.61) (2-oxoglutarate dehydrogese complex component E2) (OGDC-E2) (Dihydrolipoamide succinyltransferase component of 2-oxoglutarate dehydrogese complex) (E2K)	Bos taurus (Bovine)	0.47	9.8e-61	comp50153_c0::comp50153_c0_seq1::g.67638::m.67638
0.0179143	3.74412	2.79325	0.932956	0.0101437	9.65676e-10	4.85634e-08	0.012134	A0A1Q9EXN6	Ras-related protein Rab-34	Symbiodinium microadriaticum	0.598	1.4e-44	comp38835_c0::comp38835_c0_seq1::g.48072::m.48072
0.0296069	NA	-0.153766	NA	0.0965443	8.38369e-05	0.392162	1	A0A1Q9C381	Putative dipeptidase	Symbiodinium microadriaticum	0.762	1e-255	comp33311_c0::comp33311_c0_seq5::g.36467::m.36467
0.0317059	1.73656	NA	NA	0.13484	0.00025107	0.00550978	1	A8MJT5	3-hydroxyacyl-[acyl-carrier-protein] dehydratase FabZ (EC 4.2.1.59) ((3R)-hydroxymyristoyl-[acyl-carrier-protein] dehydratase) ((3R)-hydroxymyristoyl-ACP dehydrase) (Beta-hydroxyacyl-ACP dehydratase)	Alkaliphilus oremlandii (strain OhILAs) (Clostridium oremlandii (strain OhILAs))	0.628	1.1e-37	comp9008_c0::comp9008_c0_seq1::g.5056::m.5056
0.0401379	1.62739	1.31351	0.27375	0.0452521	5.77297e-05	0.000114085	0.0860803	C5K5B7	Uncharacterized protein	Perkinsus marinus (strain ATCC 50983 / TXsc)	0.611	1.3e-92	comp45690_c0::comp45690_c0_seq1::g.64323::m.64323
0.0418054	-0.535034	-3.54112	2.96428	0.618421	0.162575	8.19739e-07	3.11038e-07	A0A1Q9C0Z1	Uncharacterized protein	Symbiodinium microadriaticum	0.64	1.3e-36	comp32098_c0::comp32098_c0_seq1::g.34094::m.34094
0.0438541	1.06671	-0.366932	1.38979	0.835742	0.219239	0.867702	0.00593171	Q967Y7	60S acidic ribosomal protein P0	Eimeria tenella (Coccidian parasite)	0.462	3.1e-62	comp36246_c0::comp36246_c0_seq1::g.42360::m.42360
0.0451739	NA	0.725322	NA	0.214964	8.98431e-05	0.0173479	1	Q8DJZ9	ATP-dependent Clp protease proteolytic subunit 2 (EC 3.4.21.92) (Endopeptidase Clp 2)	Thermosynechococcus elongatus (strain BP-1)	0.665	1.3e-70	comp32191_c0::comp32191_c0_seq1::g.34284::m.34284
0.0459793	NA	1.05693	NA	0.0109101	4.85012e-05	0.00254212	1	Q54JE4	2-oxoglutarate dehydrogese, mitochondrial (EC 1.2.4.2) (2-oxoglutarate dehydrogese complex component E1) (OGDC-E1) (Alpha-ketoglutarate dehydrogese)	Dictyostelium discoideum (Slime mold)	0.444	1.9e-245	comp40952_c0::comp40952_c0_seq1::g.53318::m.53318
0.0683164	NA	NA	NA	0.0797727	0.351175	0.0189933	1	P00502	Glutathione S-transferase alpha-1 (EC 2.5.1.18) (13-hydroperoxyoctadecadienoate peroxidase) (EC 1.11.1.-) (Androst-5-ene-3,17-dione isomerase) (EC 5.3.3.-) (GST 1-1) (GST 1a-1a) (GST A1-1) (GST B) (Glutathione S-transferase Ya-1) (GST Ya1) (Ligandin)	Rattus norvegicus (Rat)	0.284	9.7e-10	comp51815_c0::comp51815_c0_seq1::g.68941::m.68941
0.0918112	1.1343	1.75943	-0.716934	0.00673072	0.0033073	0.000467825	0.0523463	Q54JE4	2-oxoglutarate dehydrogese, mitochondrial (EC 1.2.4.2) (2-oxoglutarate dehydrogese complex component E1) (OGDC-E1) (Alpha-ketoglutarate dehydrogese)	Dictyostelium discoideum (Slime mold)	0.444	1.9e-245	comp37089_c0::comp37089_c0_seq2::g.44098::m.44098
0.0939436	NA	-0.889764	NA	0.816402	1	0.114073	0.0032874	P21775	3-ketoacyl-CoA thiolase A, peroxisomal (EC 2.3.1.16) (Acetyl-CoA C-myristoyltransferase) (EC 2.3.1.155) (Acetyl-CoA acyltransferase A) (EC 2.3.1.9) (Beta-ketothiolase A) (Peroxisomal 3-oxoacyl-CoA thiolase A) (Thiolase A)	Rattus norvegicus (Rat)	0.601	4.4e-53	comp31958_c0::comp31958_c0_seq4::g.33809::m.33809
0.109043	NA	NA	NA	0.276973	0.112178	0.00178446	1	A0A1Q9EV94	Uncharacterized protein	Symbiodinium microadriaticum	0.703	7.8e-93	comp35637_c0::comp35637_c0_seq1::g.41050::m.41050
0.112145	NA	3.83576	NA	0.00188907	2.05616e-11	2.46915e-08	1	A0A1Q9ENV6	Uncharacterized protein	Symbiodinium microadriaticum	0.39	2.3e-102	comp12547_c0::comp12547_c0_seq1::g.9291::m.9291
0.125792	1.43902	-0.490447	1.80368	0.0374376	8.17439e-05	0.624308	0.000464672	A0A4Y1YQ38	Fucoxanthin-chlorophyll a-c binding protein, chloroplastic (FCP)	Chattonella marina var. antiqua (Red tide flagellate) (Chattonella antiqua)	0.313	1.7e-07	comp47445_c0::comp47445_c0_seq1::g.65546::m.65546
0.131325	NA	0.589594	NA	0.00224213	2.04986e-06	0.00458691	1	Q5ATG5	Acyl-CoA dehydrogese apdG (EC 1.-.-.-) (Aspyridones biosynthesis protein G)	Emericella nidulans (strain FGSC A4 / ATCC 38163 / CBS 112.46 / NRRL 194 / M139) (Aspergillus nidulans)	0.344	6.7e-69	comp37832_c0::comp37832_c0_seq1::g.45802::m.45802
0.132828	0.721053	-0.121256	0.70948	0.341915	0.0507503	1	0.0398134	P00693	Alpha-amylase type A isozyme (EC 3.2.1.1) (1,4-alpha-D-glucan glucanohydrolase) (HvAMY1) (Low pI alpha-amylase)	Hordeum vulgare (Barley)	0.345	3e-63	comp41716_c0::comp41716_c0_seq1::g.55305::m.55305
0.144629	NA	NA	NA	0.3062	0.531087	0.0342683	1	A0A1Q9E724	Ras-related protein Rab-7a	Symbiodinium microadriaticum	0.449	5.5e-40	comp43832_c0::comp43832_c0_seq1::g.61617::m.61617
0.152302	NA	0.418781	NA	0.0146738	0.00145657	0.00775115	1	Q15427	Splicing factor 3B subunit 4 (Pre-mR-splicing factor SF3b 49 kDa subunit) (Spliceosome-associated protein 49) (SAP 49)	Homo sapiens (Human)	0.673	1.1e-77	comp48287_c0::comp48287_c0_seq1::g.66200::m.66200
0.168398	-1.01853	-0.508261	-0.678671	0.333018	0.00440761	0.634296	0.0434415	NA	Hypothetical protein	#N/A	NA	NaN	comp26973_c0::comp26973_c0_seq3::g.25582::m.25582
0.177066	NA	1.04544	NA	0.118175	1.32318e-07	0.19067	1	A0A1Q9C955	p2X purinoceptor 4	Symbiodinium microadriaticum	0.799	4.1e-61	comp32280_c0::comp32280_c0_seq1::g.34484::m.34484
0.180965	NA	NA	NA	0.277797	0.000521582	0.995722	1	O78516	ATP-dependent zinc metalloprotease FtsH (EC 3.4.24.-)	Guillardia theta (Cryptophyte) (Cryptomonas phi)	0.577	1.7e-186	comp43895_c0::comp43895_c0_seq2::g.61894::m.61894
0.185911	NA	NA	NA	0.40287	0.00453622	1	1	C5DAE0	Probable malate:quinone oxidoreductase (EC 1.1.5.4) (MQO) (Malate dehydrogese [quinone])	Geobacillus sp. (strain WCH70)	0.451	4.1e-120	comp29887_c0::comp29887_c0_seq1::g.30166::m.30166
0.189279	NA	NA	NA	0.359179	0.0202121	0.711966	1	A0A1Q9DCI0	Uncharacterized protein	Symbiodinium microadriaticum	0.479	4.8e-116	comp21771_c0::comp21771_c0_seq1::g.19498::m.19498
0.204654	NA	NA	NA	0.322841	0.00017509	1	1	Q7TXK2	Trans-acting enoyl reductase (EC 1.3.1.-)	Mycobacterium bovis (strain ATCC BAA-935 / AF2122/97)	0.343	3e-40	comp42934_c0::comp42934_c0_seq1::g.58699::m.58699
0.228439	NA	-0.442518	NA	0.310987	0.00013803	0.531939	0.44704	Q84M96	Probable aldo-keto reductase 2 (EC 1.1.1.-) (ARF-GAP domain-containing protein 2)	Arabidopsis thaliana (Mouse-ear cress)	0.432	7.2e-56	comp39701_c0::comp39701_c0_seq1::g.50117::m.50117
0.249685	1.50278	-0.662773	1.91587	0.0160223	7.12063e-06	0.0195604	0.00142952	P25776	Oryzain alpha chain (EC 3.4.22.-)	Oryza sativa subsp. japonica (Rice)	0.407	2.9e-51	comp10545_c0::comp10545_c0_seq1::g.6842::m.6842
0.252482	NA	NA	NA	0.037394	3.89561e-05	0.0137491	1	F4JMJ1	Heat shock 70 kDa protein 17 (Heat shock protein 70-17) (AtHsp70-17)	Arabidopsis thaliana (Mouse-ear cress)	0.261	4.4e-58	comp40680_c0::comp40680_c0_seq1::g.52583::m.52583
0.263732	NA	-0.747081	NA	0.315043	0.000601849	0.770151	0.0333069	Q3IQZ9	Catalase-peroxidase (CP) (EC 1.11.1.21) (Peroxidase/catalase)	Natronomonas pharaonis (strain ATCC 35678 / DSM 2160 / CIP 103997 / NBRC 14720 / NCIMB 2260 / Gabara) (Halobacterium pharaonis)	0.468	1.3e-89	comp30121_c0::comp30121_c0_seq1::g.30621::m.30621
0.268764	NA	NA	NA	0.619737	0.00685173	1	1	P46436	Glutathione S-transferase 1 (EC 2.5.1.18) (GST class-sigma)	Ascaris suum (Pig roundworm) (Ascaris lumbricoides)	0.313	1.5e-21	comp43454_c0::comp43454_c0_seq1::g.60332::m.60332
0.270556	NA	-0.719577	NA	0.146096	0.000130332	0.727375	1	A0A1Q9DKD0	Uncharacterized protein	Symbiodinium microadriaticum	0.418	4.2e-41	comp7395_c0::comp7395_c0_seq1::g.3190::m.3190
0.285183	NA	NA	NA	0.0886314	0.00017509	0.110436	1	Q9QYF1	Retinol dehydrogese 11 (EC 1.1.1.300) (Androgen-regulated short-chain dehydrogese/reductase 1) (Cell line MC/9.IL4-derived protein 1) (M42C60) (Prostate short-chain dehydrogese/reductase 1) (Retil reductase 1) (RalR1) (Short-chain aldehyde dehydrogese) (SCALD)	Mus musculus (Mouse)	0.296	1e-16	comp40565_c0::comp40565_c0_seq1::g.52297::m.52297
0.288283	NA	NA	NA	0.00673072	3.47546e-05	0.00214859	1	G2Q9T3	Polysaccharide monooxygese Cel61a (Cellulase-61a) (Cel61a) (Endoglucase-61a) (Glycoside hydrolase-61) (GH-61) (EC 1.13.-.-)	Myceliophthora thermophila (strain ATCC 42464 / BCRC 31852 / DSM 1799) (Sporotrichum thermophile)	0.625	6.8e-06	comp43792_c0::comp43792_c0_seq1::g.61465::m.61465
0.290219	0.184054	NA	NA	0.119461	0.710127	0.0180594	0.0715571	A0A1Q9F673	Tartrate-resistant acid phosphatase type 5	Symbiodinium microadriaticum	0.605	9.6e-34	comp43773_c0::comp43773_c0_seq3::g.61400::m.61400
0.307695	NA	NA	NA	0.594289	0.00261538	1	1	A0A1Q9D1Y5	AAA domain-containing protein	Symbiodinium microadriaticum	0.405	1.7e-112	comp44076_c0::comp44076_c0_seq3::g.62736::m.62736
0.308943	NA	NA	NA	0.0949502	1	0.000177041	1	P93690	Preprotein translocase subunit SECY, chloroplastic (CpSecY)	Spinacia oleracea (Spinach)	0.413	9.8e-79	comp32526_c0::comp32526_c0_seq1::g.34930::m.34930
0.313861	NA	NA	NA	0.32029	0.0227761	1	1	A0A1Q9ERU9	Uncharacterized protein RSN1	Symbiodinium microadriaticum	0.318	4e-84	comp46081_c0::comp46081_c0_seq1::g.64570::m.64570
0.318065	NA	NA	NA	0.619556	0.0235212	1	1	A0A0G4F490	Glutathione transferase (EC 2.5.1.18)	Chromera velia CCMP2878	0.371	8.7e-12	comp45775_c0::comp45775_c0_seq1::g.64387::m.64387
0.324774	0.728712	-0.307883	0.711821	0.000362903	0.0030988	0.0738977	0.0371514	P16100	Isocitrate dehydrogese [DP] (IDH) (EC 1.1.1.42) (Oxalosuccite decarboxylase)	Azotobacter vinelandii	0.583	5.5e-253	comp40158_c0::comp40158_c0_seq1::g.51270::m.51270
0.340745	NA	-1.2467	NA	0.0104704	4.1525e-05	0.13253	1	Q9HFV1	Cytochrome b5	Rhizopus stolonifer (Rhizopus nigricans)	0.476	2.2e-11	comp9397_c0::comp9397_c0_seq1::g.5544::m.5544
0.351745	NA	1.40122	NA	7.20779e-05	9.93802e-05	0.000550511	1	A0A1Q9CUK2	GDP-mannose transporter GONST5	Symbiodinium microadriaticum	0.691	4.8e-108	comp35388_c0::comp35388_c0_seq1::g.40531::m.40531
0.362642	-0.787086	-2.8439	1.69417	8.93285e-05	0.0125289	7.67932e-09	1.55217e-07	A0A1Q9CHN1	Uncharacterized protein	Symbiodinium microadriaticum	0.397	9.1e-19	comp19782_c0::comp19782_c0_seq1::g.17180::m.17180
0.365665	NA	NA	NA	0.188903	0.000231627	0.377841	1	M5TWM1	Secreted protein containing Glycoside hydrolase family 2, TIM barrel domain protein (EC 3.2.1.31)	Rhodopirellula sallentina SM41	0.334	2.4e-50	comp41152_c0::comp41152_c0_seq1::g.53803::m.53803
0.377777	NA	NA	NA	0.118175	7.39018e-05	1	1	A0A1Q9DP56	Uncharacterized protein	Symbiodinium microadriaticum	0.457	8.9e-61	comp20449_c0::comp20449_c0_seq1::g.18000::m.18000
0.382512	1.60581	-1.84988	3.07318	0.00157716	0.186744	0.000655318	1.96181e-06	NA	Hypothetical protein	#N/A	NA	NaN	comp16378_c0::comp16378_c0_seq1::g.13375::m.13375
0.4126	NA	NA	NA	0.131631	0.00145657	0.102888	1	A0A1Q9D8P9	Uncharacterized protein	Symbiodinium microadriaticum	0.582	8.7e-77	comp50086_c0::comp50086_c0_seq1::g.67585::m.67585
0.4128	NA	1.80745	NA	0.0515477	0.000881276	0.0355294	1	Q91896	14-3-3 protein zeta	Xenopus laevis (African clawed frog)	0.461	8.5e-48	comp33436_c0::comp33436_c0_seq1::g.36683::m.36683
0.431688	NA	NA	NA	0.0970598	4.08231e-06	0.283024	1	A0A1Q9D880	Acetolactate synthase, mitochondrial	Symbiodinium microadriaticum	0.423	1e-36	comp38975_c0::comp38975_c0_seq1::g.48382::m.48382
0.438014	NA	NA	NA	0.0141714	0.000183214	0.0215908	1	P14002	Thermostable beta-glucosidase B (EC 3.2.1.21) (Beta-D-glucoside glucohydrolase) (Cellobiase) (Gentiobiase)	Hungateiclostridium thermocellum (strain ATCC 27405 / DSM 1237 / JCM 9322 / NBRC 103400 / NCIMB 10682 / NRRL B-4536 / VPI 7372) (Clostridium thermocellum)	0.296	7.6e-62	comp43358_c0::comp43358_c0_seq1::g.60028::m.60028
0.472366	NA	-1.89963	NA	0.108189	0.000138848	0.101606	1	A0A1Q9D7K8	Beta-adaptin-like protein C	Symbiodinium microadriaticum	0.505	2.8e-158	comp19897_c0::comp19897_c0_seq1::g.17296::m.17296
0.499355	NA	NA	NA	0.279902	0.00234455	1	1	Q54C32	Protein psiQ	Dictyostelium discoideum (Slime mold)	0.395	2.7e-36	comp42740_c0::comp42740_c0_seq1::g.58148::m.58148
0.505343	NA	NA	NA	0.0631712	1	0.00214859	1	P42525	Extracellular sigl-regulated kise 1 (ERK1) (EC 2.7.11.24) (MAP kise 1)	Dictyostelium discoideum (Slime mold)	0.349	2e-63	comp38788_c0::comp38788_c0_seq1::g.47960::m.47960
0.515317	NA	-0.148572	NA	0.340845	0.000678549	1	1	A0A096P8D3	Isocitrate dehydrogese (D(+)), mitochondrial (OtIDH) (EC 1.1.1.41)	Ostreococcus tauri	0.613	1.2e-150	comp10113_c0::comp10113_c0_seq1::g.6370::m.6370
0.539088	NA	NA	NA	0.000121756	4.99626e-14	1.44696e-08	1	A0A1Q9F0M7	Uncharacterized protein	Symbiodinium microadriaticum	0.651	7.1e-27	comp31387_c0::comp31387_c0_seq2::g.32785::m.32785
0.582222	NA	NA	NA	0.257875	0.0220026	0.424058	1	A0A3B0C1P5	ADP-ribosylglycohydrolase family protein	Ulvibacterium marinum	0.524	1.7e-109	comp10014_c0::comp10014_c0_seq1::g.6292::m.6292
0.606063	NA	NA	NA	0.131631	0.01658	1	1	A0A1Q9CVN7	Serine/threonine protein phosphatase 2A 59 kDa regulatory subunit B' eta isoform	Symbiodinium microadriaticum	0.595	5.2e-36	comp15894_c0::comp15894_c0_seq1::g.12785::m.12785
0.615214	5.25235	NA	NA	0.000492558	1.02259e-14	3.36151e-10	1	A0A1Q9EB59	Uncharacterized protein	Symbiodinium microadriaticum	0.4	6e-73	comp43970_c0::comp43970_c0_seq1::g.62271::m.62271
0.663449	NA	NA	NA	0.131631	0.00261538	1	1	Q7RAV5	Calcium-dependent protein kise 3 (EC 2.7.11.1)	Plasmodium yoelii yoelii	0.367	6.6e-43	comp30814_c0::comp30814_c0_seq1::g.31787::m.31787
0.66845	NA	NA	NA	0.0598295	0.00201796	1	1	Q5PMP2	Mannote dehydratase (EC 4.2.1.8) (D-mannote hydro-lyase)	Salmonella paratyphi A (strain ATCC 9150 / SARB42)	0.537	1e-123	comp9822_c0::comp9822_c0_seq1::g.6063::m.6063
0.677218	2.50829	NA	NA	0.353316	0.00612757	1	1	A0A1Q9EFS4	Poly(U)-specific endoribonuclease	Symbiodinium microadriaticum	0.648	1e-197	comp38285_c0::comp38285_c0_seq1::g.46821::m.46821
0.72515	1.34996	NA	NA	0.0177121	0.000275303	0.856508	1	Q54WR9	Type-3 glutamine synthetase (EC 6.3.1.2) (Type-3 glutamate--ammonia ligase) (Type-3 GS)	Dictyostelium discoideum (Slime mold)	0.355	9.9e-116	comp26360_c0::comp26360_c0_seq1::g.24694::m.24694
0.973223	NA	NA	NA	2.58038e-05	1.32318e-07	4.26685e-05	1	A0A1Q9D5M8	Uncharacterized protein	Symbiodinium microadriaticum	0.432	2.4e-81	comp41288_c0::comp41288_c0_seq1::g.54131::m.54131
1.21329	3.02984	0.86412	0.95243	2.47485e-08	2.36277e-07	0.02458	0.0103462	Q00766	Glycogen phosphorylase 1 (GP1) (EC 2.4.1.1)	Dictyostelium discoideum (Slime mold)	0.494	6.9e-239	comp34292_c0::comp34292_c0_seq1::g.38348::m.38348
1.40262	0.602096	-0.554463	-0.246062	1.67029e-07	0.0121026	0.00425787	0.0998359	P42577	Soma ferritin (EC 1.16.3.1)	Lymnaea stagnalis (Great pond snail) (Helix stagnalis)	0.531	9.6e-43	comp19797_c0::comp19797_c0_seq1::g.17196::m.17196
1.78251	5.50824	NA	NA	1.40346e-05	1.36345e-14	5.59867e-10	1	A0A1Q9ERG9	Uncharacterized protein	Symbiodinium microadriaticum	0.677	1.8e-120	comp39925_c0::comp39925_c0_seq1::g.50667::m.50667
1.80873	NA	NA	NA	0.00879841	0.00011911	1	1	Q9LV03	Glutamate synthase 1 [DH], chloroplastic (EC 1.4.1.14) (DH-dependent glutamate synthase 1) (DH-GOGAT 1)	Arabidopsis thaliana (Mouse-ear cress)	0.497	0	comp40184_c0::comp40184_c0_seq1::g.51344::m.51344
2.0634	0.792249	NA	NA	0.00185066	0.00214236	1	1	Q54WR9	Type-3 glutamine synthetase (EC 6.3.1.2) (Type-3 glutamate--ammonia ligase) (Type-3 GS)	Dictyostelium discoideum (Slime mold)	0.355	9.9e-116	comp33948_c0::comp33948_c0_seq2::g.37677::m.37677
2.19751	NA	0.502617	NA	0.0493465	1	1	1	Q94464	Dymin-A	Dictyostelium discoideum (Slime mold)	0.31	4e-14	comp13433_c0::comp13433_c0_seq1::g.10299::m.10299
3.02928	NA	NA	NA	0.000125692	9.73763e-06	1	1	A0A1Q9EN83	Lipoxygese domain-containing protein	Symbiodinium microadriaticum	0.688	0	comp35057_c0::comp35057_c0_seq1::g.39861::m.39861
4.28221	1.6806	NA	NA	0.000108966	5.48726e-06	1	1	A0A1Q9EKH4	Uncharacterized protein	Symbiodinium microadriaticum	0.37	1.3e-16	comp34147_c0::comp34147_c0_seq1::g.38035::m.38035
NA	NA	NA	2.25619	1	1	0.00250699	2.01173e-05	Q06135	1,3-beta-glucanosyltransferase GAS2 (EC 2.4.1.-) (Glycolipid-anchored surface protein 2)	Saccharomyces cerevisiae (strain ATCC 204508 / S288c) (Baker's yeast)	0.285	2.4e-30	comp47837_c0::comp47837_c0_seq1::g.65845::m.65845
NA	NA	NA	NA	0.182662	0.0188527	1	1	Q96300	14-3-3-like protein GF14 nu (General regulatory factor 7)	Arabidopsis thaliana (Mouse-ear cress)	0.622	1.1e-34	comp44419_c0::comp44419_c0_seq1::g.63498::m.63498
NA	NA	-2.75799	3.60323	1	1	7.67421e-05	4.31633e-08	Q5N8G1	2-C-methyl-D-erythritol 4-phosphate cytidylyltransferase, chloroplastic (EC 2.7.7.60) (4-diphosphocytidyl-2C-methyl-D-erythritol synthase) (OsCMS) (MEP cytidylyltransferase)	Oryza sativa subsp. japonica (Rice)	0.53	5.1e-57	comp11115_c0::comp11115_c0_seq1::g.7516::m.7516
NA	NA	-1.22484	NA	1	1	0.414253	0.0383341	Q02073	20 kDa chaperonin, chloroplastic (Chaperonin 10) (Ch-CPN10) (Cpn10) (Protein Cpn21)	Spinacia oleracea (Spinach)	0.342	7.9e-21	comp36523_c0::comp36523_c0_seq1::g.42886::m.42886
NA	NA	1.92776	NA	0.00581085	1	0.0215795	1	A6MVX1	30S ribosomal protein S2, chloroplastic	Rhodomonas salina (Cryptomonas salina)	0.396	2e-44	comp9342_c0::comp9342_c0_seq1::g.5469::m.5469
NA	NA	NA	NA	0.0243376	1	0.0196122	1	Q7NYC3	50S ribosomal protein L20	Chromobacterium violaceum (strain ATCC 12472 / DSM 30191 / JCM 1249 / NBRC 12614 / NCIMB 9131 / NCTC 9757)	0.418	2.1e-12	comp9170_c0::comp9170_c0_seq1::g.5237::m.5237
NA	NA	0.385175	NA	0.00302999	1	0.0602919	1	Q4N655	60S ribosomal protein L5	Theileria parva (East coast fever infection agent)	0.564	3.7e-86	comp31819_c0::comp31819_c0_seq1::g.33559::m.33559
NA	NA	NA	2.43547	1	6.36014e-05	7.14844e-06	3.05058e-07	Q5FXM5	Acyl-CoA-binding protein (ACBP) [Cleaved into: SDF-2]	Dictyostelium discoideum (Slime mold)	0.442	1.9e-11	comp26694_c0::comp26694_c0_seq1::g.25188::m.25188
NA	NA	-2.04716	NA	1	1	0.0357103	1	A0A1Q9DLC7	Ankyrin repeat domain-containing protein 39	Symbiodinium microadriaticum	0.859	7.2e-92	comp17285_c0::comp17285_c0_seq1::g.14290::m.14290
NA	NA	-0.663723	NA	0.0265623	1	0.495206	0.000552106	Q1XDM7	ATP synthase epsilon chain, chloroplastic (ATP synthase F1 sector epsilon subunit) (F-ATPase epsilon subunit)	Pyropia yezoensis (Susabi-nori) (Porphyra yezoensis)	0.489	1.1e-29	comp30463_c0::comp30463_c0_seq1::g.31173::m.31173
NA	NA	NA	NA	0.00619314	1	0.00719315	1	Q91VR2	ATP synthase subunit gamma, mitochondrial (ATP synthase F1 subunit gamma) (F-ATPase gamma subunit)	Mus musculus (Mouse)	0.387	1.1e-42	comp21024_c0::comp21024_c0_seq1::g.18656::m.18656
NA	NA	NA	NA	0.0210856	1	0.0275205	1	Q1XDF9	ATP-dependent zinc metalloprotease FtsH (EC 3.4.24.-)	Pyropia yezoensis (Susabi-nori) (Porphyra yezoensis)	0.441	4.4e-21	comp75886_c0::comp75886_c0_seq1::g.84875::m.84875
NA	NA	NA	1.51079	1	1	1	0.00799497	Q10RZ1	Beta-amylase 2, chloroplastic (OsBamy2) (EC 3.2.1.2) (4-alpha-D-glucan maltohydrolase)	Oryza sativa subsp. japonica (Rice)	0.397	2.1e-72	comp27888_c0::comp27888_c0_seq1::g.26933::m.26933
NA	NA	-2.13555	NA	1	1	0.0337158	1	O65271	Bifunctiol protein FolD 4, chloroplastic (Protein EMBRYO DEFECTIVE 3127) (Tetrahydrofolate dehydrogese/cyclohydrolase 4) [Includes: Methylenetetrahydrofolate dehydrogese (EC 1.5.1.5); Methenyltetrahydrofolate cyclohydrolase (EC 3.5.4.9)]	Arabidopsis thaliana (Mouse-ear cress)	0.399	1.6e-56	comp51238_c0::comp51238_c0_seq1::g.68442::m.68442
NA	NA	NA	NA	0.00401189	1	0.00578265	1	A0A1Q9CKW4	Chitin deacetylase 1	Symbiodinium microadriaticum	0.838	4.3e-255	comp25693_c0::comp25693_c0_seq1::g.23752::m.23752
NA	NA	0.151107	NA	0.000458387	1	0.834131	1	P0CJ48	Chlorophyll a-b binding protein 2, chloroplastic (Chlorophyll a-b protein 165) (CAB-165) (LHCII type I CAB-2)	Arabidopsis thaliana (Mouse-ear cress)	0.317	6.4e-07	comp10016_c0::comp10016_c0_seq1::g.6297::m.6297
NA	NA	NA	NA	0.00312672	1	0.00454976	1	Q9SA52	Chloroplast stem-loop binding protein of 41 kDa b, chloroplastic (CSP41-b) (Heteroglycan-interacting protein 1.3) (Protein CHLOROPLAST R BINDING) (Protein Gb5f)	Arabidopsis thaliana (Mouse-ear cress)	0.48	1.8e-87	comp9661_c0::comp9661_c0_seq1::g.5866::m.5866
NA	NA	0.162314	NA	0.00203645	1	0.370237	1	Q9SA52	Chloroplast stem-loop binding protein of 41 kDa b, chloroplastic (CSP41-b) (Heteroglycan-interacting protein 1.3) (Protein CHLOROPLAST R BINDING) (Protein Gb5f)	Arabidopsis thaliana (Mouse-ear cress)	0.48	1.8e-87	comp39032_c0::comp39032_c0_seq2::g.48512::m.48512
NA	NA	-0.334976	1.9266	1	1	1	0.00257534	Q38896	Cold shock domain-containing protein 4 (AtCSP4) (Glycine-rich protein 2b) (AtGRP2b)	Arabidopsis thaliana (Mouse-ear cress)	0.425	2.1e-07	comp56100_c0::comp56100_c0_seq1::g.72528::m.72528
NA	NA	-1.0678	1.90566	1	1	0.184785	0.00199001	A0A1Q9E521	Cold shock-like protein CspLB	Symbiodinium microadriaticum	0.624	4.3e-49	comp12827_c0::comp12827_c0_seq1::g.9609::m.9609
NA	NA	0.494758	NA	0.00014324	1	0.0083169	1	O23365	Cytochrome P450 97B3, chloroplastic (EC 1.14.-.-)	Arabidopsis thaliana (Mouse-ear cress)	0.414	2.8e-102	comp27516_c0::comp27516_c0_seq1::g.26351::m.26351
NA	NA	NA	1.12157	1	1	1	0.0189613	P15555	D-alanyl-D-alanine carboxypeptidase (DD-carboxypeptidase) (DD-peptidase) (EC 3.4.16.4)	Streptomyces sp. (strain R61)	0.276	1.1e-13	comp18560_c0::comp18560_c0_seq1::g.15847::m.15847
NA	NA	NA	1.39485	1	0.00789579	0.00267683	0.000195122	E2JA31	Dapdiamide A synthase (EC 6.3.2.47) (ATP-dependent N-fumaramoyl-DAP-amino acid ligase)	Enterobacter agglomerans (Erwinia herbicola) (Pantoea agglomerans)	0.265	3e-33	comp43748_c0::comp43748_c0_seq2::g.61332::m.61332
NA	NA	NA	NA	1	1	0.313042	0.0456571	A0A1Q9CYP5	DUF1995 domain-containing protein	Symbiodinium microadriaticum	0.593	2.6e-102	comp41546_c0::comp41546_c0_seq1::g.54849::m.54849
NA	NA	0.108475	NA	0.0115609	1	0.91709	0.428699	A0A1Q9EYU0	DUF4116 domain-containing protein	Symbiodinium microadriaticum	0.545	7.4e-23	comp9074_c0::comp9074_c0_seq1::g.5146::m.5146
NA	NA	NA	NA	0.0223045	1	0.0184744	1	A0A1Q9CFJ1	DUF659 domain-containing protein	Symbiodinium microadriaticum	0.685	1.8e-42	comp36887_c0::comp36887_c0_seq1::g.43676::m.43676
NA	NA	NA	NA	1	1	0.00167901	0.000155798	Q04634	Elongation factor 1-alpha (EF-1-alpha) (14 nm filament-associated protein)	Tetrahymena pyriformis	0.79	6.4e-206	comp57582_c0::comp57582_c0_seq1::g.73670::m.73670
NA	NA	NA	NA	0.0902063	0.0056554	1	1	Q9LD55	Eukaryotic translation initiation factor 3 subunit A (eIF3a) (Eukaryotic translation initiation factor 3 large subunit) (Eukaryotic translation initiation factor 3 subunit 10) (eIF-3-theta) (p114)	Arabidopsis thaliana (Mouse-ear cress)	0.335	1.4e-77	comp35837_c0::comp35837_c0_seq5::g.41506::m.41506
NA	NA	NA	NA	1	1	0.00483004	0.000121463	A0A1Q9ENI5	FA_desaturase domain-containing protein	Symbiodinium microadriaticum	0.75	9.9e-21	comp46101_c0::comp46101_c0_seq1::g.64587::m.64587
NA	NA	NA	NA	0.00334123	0.000150593	1	1	A0A0G4HNU1	FAD-binding FR-type domain-containing protein	Chromera velia CCMP2878	0.56	1.3e-46	comp1591_c0::comp1591_c0_seq1::g.631::m.631
NA	NA	-0.675164	2.68801	1.85214e-05	0.663215	0.350553	3.80455e-07	P09195	Fructose-1,6-bisphosphatase, chloroplastic (FBPase) (EC 3.1.3.11) (D-fructose-1,6-bisphosphate 1-phosphohydrolase)	Triticum aestivum (Wheat)	0.511	8e-96	comp26595_c0::comp26595_c0_seq1::g.25045::m.25045
NA	NA	-0.743781	NA	0.87733	1	0.00265502	6.45865e-07	Q40300	Fucoxanthin-chlorophyll a-c binding protein F, chloroplastic (Fragment)	Macrocystis pyrifera (Giant kelp) (Fucus pyrifer)	0.309	9.7e-14	comp38721_c0::comp38721_c0_seq1::g.47809::m.47809
NA	NA	-0.478224	NA	1.10282e-05	1	0.592703	7.34182e-05	Q9ZS34	Geranylgeranyl diphosphate reductase, chloroplastic (EC 1.3.1.83) (Geranylgeranyl reductase)	Nicotiana tabacum (Common tobacco)	0.682	3.1e-159	comp44265_c0::comp44265_c0_seq1::g.63380::m.63380
NA	NA	-3.63098	NA	0.000263042	1	1.56592e-07	0.00035756	A0A1Q9CJD4	Glutathione S-transferase	Symbiodinium microadriaticum	0.365	3.5e-16	comp27286_c0::comp27286_c0_seq2::g.26026::m.26026
NA	NA	-0.945493	2.35388	0.0903337	1	0.317267	0.000438126	P20136	Glutathione S-transferase 2 (EC 2.5.1.18) (GST class-mu) (GST-CL2) (GSTM1-1)	Gallus gallus (Chicken)	0.288	5.3e-16	comp40425_c0::comp40425_c0_seq2::g.51940::m.51940
NA	NA	NA	NA	1	1	0.157622	0.019771	A0A1Q9C4E7	Glyceraldehyde-3-phosphate dehydrogese	Symbiodinium microadriaticum	0.561	3.4e-20	comp30202_c0::comp30202_c0_seq1::g.30757::m.30757
NA	NA	NA	0.802813	1	1	1	0.0317398	Q59Q30	Glycerophosphoinositol permease 1 (Glycerophosphodiester transporter GIT1)	Candida albicans (strain SC5314 / ATCC MYA-2876) (Yeast)	0.26	3.4e-24	comp13002_c0::comp13002_c0_seq1::g.9815::m.9815
NA	NA	NA	2.22939	1	1	0.006145	2.54036e-05	Q59Q30	Glycerophosphoinositol permease 1 (Glycerophosphodiester transporter GIT1)	Candida albicans (strain SC5314 / ATCC MYA-2876) (Yeast)	0.26	3.4e-24	comp50921_c0::comp50921_c0_seq1::g.68192::m.68192
NA	NA	0.173673	NA	0.0150261	1	0.254138	1	Q29NU5	Glycosyltransferase 25 family member (EC 2.-.-.-)	Drosophila pseudoobscura pseudoobscura (Fruit fly)	0.336	1.7e-12	comp31912_c0::comp31912_c0_seq1::g.33729::m.33729
NA	NA	NA	NA	0.00942101	1	0.0102388	1	A0A1Q9CQB9	GTPase Der	Symbiodinium microadriaticum	0.516	1.2e-236	comp41795_c0::comp41795_c0_seq1::g.55494::m.55494
NA	NA	0.338853	NA	0.00263762	1	0.0554233	1	Q9FNB0	Magnesium-chelatase subunit ChlH, chloroplastic (Mg-chelatase subunit H) (EC 6.6.1.1) (ABA-binding protein) (Mg-protoporphyrin IX chelatase subunit ChlH) (Protein CONDITIOL CHLORI) (Protein GENOMES UNCOUPLED 5) (Protein RAPID TRANSPIRATION IN DETACHED LEAVES 1)	Arabidopsis thaliana (Mouse-ear cress)	0.588	0	comp42294_c0::comp42294_c0_seq1::g.56904::m.56904
NA	NA	-0.497806	NA	0.00113933	1	0.518717	0.166236	Q9TL08	Magnesium-chelatase subunit ChlI (Mg-chelatase subunit I-1) (EC 6.6.1.1) (Mg-protoporphyrin IX chelatase subunit ChlI)	Nephroselmis olivacea (Green alga)	0.585	1.6e-108	comp36406_c0::comp36406_c0_seq1::g.42665::m.42665
NA	NA	-1.41943	NA	0.000391752	1	0.0185653	7.83112e-05	Q01238	Major basic nuclear protein 2 (Protein p14 alpha chain)	Crypthecodinium cohnii (Dinoflagellate) (Glenodinium cohnii)	0.525	3e-14	comp40869_c0::comp40869_c0_seq2::g.53106::m.53106
NA	NA	0.410516	NA	0.00263762	1	0.376351	1	P44973	Membrane protein insertase YidC (Foldase YidC) (Membrane integrase YidC) (Membrane protein YidC)	Haemophilus influenzae (strain ATCC 51907 / DSM 11121 / KW20 / Rd)	0.259	2.6e-16	comp10001_c0::comp10001_c0_seq1::g.6270::m.6270
NA	NA	NA	2.35641	1	1	0.0397801	0.000350721	A0A1Q9EQB8	Metacaspase-1B	Symbiodinium microadriaticum	0.615	3.6e-56	comp54133_c0::comp54133_c0_seq1::g.70870::m.70870
NA	NA	-4.93476	NA	0.0274492	1	5.84148e-09	5.71183e-08	A0A1Q9CL40	Multicopper oxidase mco	Symbiodinium microadriaticum	0.327	2.9e-06	comp44458_c0::comp44458_c0_seq1::g.63529::m.63529
NA	NA	NA	2.11904	1	1	0.00466251	0.00150124	A0A1Q9F6G5	Nitrilase	Symbiodinium microadriaticum	0.713	5.7e-34	comp3339_c0::comp3339_c0_seq1::g.1183::m.1183
NA	NA	-2.41366	1.47507	1	1	0.0958758	0.00738535	F4I839	Pectin acetylesterase 2 (EC 3.1.1.-)	Arabidopsis thaliana (Mouse-ear cress)	0.325	1.2e-44	comp27730_c0::comp27730_c0_seq1::g.26699::m.26699
NA	NA	0.0237363	2.09407	1.19657e-07	1	0.161833	0.000212846	A0A1Q9CCY2	Pentatricopeptide repeat-containing protein, chloroplastic	Symbiodinium microadriaticum	0.737	5.5e-102	comp30095_c0::comp30095_c0_seq1::g.30564::m.30564
NA	NA	-0.29555	NA	0.767163	1	1	0.00509019	P14832	Peptidyl-prolyl cis-trans isomerase (PPIase) (EC 5.2.1.8) (Cyclophilin) (CPH) (Cyclosporin A-binding protein) (PPI-II) (Rotamase)	Saccharomyces cerevisiae (strain ATCC 204508 / S288c) (Baker's yeast)	0.689	1.8e-62	comp34363_c0::comp34363_c0_seq1::g.38502::m.38502
NA	NA	-0.228658	NA	0.000106059	1	0.363156	0.44704	A0A1Q9E3A4	Peroxisomal multifunctiol enzyme A	Symbiodinium microadriaticum	0.641	2.6e-61	comp45177_c0::comp45177_c0_seq1::g.63987::m.63987
NA	NA	-0.665303	NA	1.66481e-05	1	0.495206	0.00408142	A0A1Q9DFN9	Peroxisomal targeting sigl 2 receptor	Symbiodinium microadriaticum	0.543	3.6e-08	comp17958_c0::comp17958_c0_seq1::g.15075::m.15075
NA	NA	0.448886	NA	7.66029e-05	1	0.00632752	1	Q11TT6	Phosphoribosylaminoimidazole-succinocarboxamide synthase (EC 6.3.2.6) (SAICAR synthetase)	Cytophaga hutchinsonii (strain ATCC 33406 / DSM 1761 / CIP 103989 / NBRC 15051 / NCIMB 9469 / D465)	0.42	5.3e-60	comp44654_c0::comp44654_c0_seq1::g.63663::m.63663
NA	NA	-0.526438	NA	1.23411e-05	1	0.318522	4.31699e-05	Q820S0	Phosphoserine aminotransferase (EC 2.6.1.52) (Phosphohydroxythreonine aminotransferase) (PSAT)	Nitrosomonas europaea (strain ATCC 19718 / CIP 103999 / KCTC 2705 / NBRC 14298)	0.508	1.4e-91	comp44248_c0::comp44248_c0_seq1::g.63367::m.63367
NA	NA	NA	NA	0.0441463	0.00201796	1	1	A0A1Q9DQ97	Poly(RC)-binding protein 3	Symbiodinium microadriaticum	0.375	1.2e-80	comp34918_c0::comp34918_c0_seq2::g.39624::m.39624
NA	NA	0.000908533	1.80516	1	1	1	0.00250764	P0CP47	Polyadenylate-binding protein, cytoplasmic and nuclear (PABP) (Poly(A)-binding protein) (Polyadenylate tail-binding protein)	Cryptococcus neoformans var. neoformans serotype D (strain B-3501A) (Filobasidiella neoformans)	0.305	1.1e-06	comp38683_c0::comp38683_c0_seq1::g.47724::m.47724
NA	NA	NA	1.48277	1	1	0.00314824	0.000375258	A0A1Q9DR34	Polyphosphatidylinositol phosphatase INP53	Symbiodinium microadriaticum	0.494	2.2e-204	comp17870_c0::comp17870_c0_seq1::g.14981::m.14981
NA	NA	NA	NA	0.00312672	1	0.00454976	1	A8J637	Polyprotein of EF-Ts, chloroplastic (110 kDa pro-protein) [Cleaved into: Plastid-specific ribosomal protein-7, chloroplastic (65 kDa protein PSRP-7) (CrePSRP-7); Elongation factor Ts, chloroplastic (55 kDa protein EF-Ts) (EF-Ts)]	Chlamydomonas reinhardtii (Chlamydomonas smithii)	0.525	2.1e-100	comp45269_c0::comp45269_c0_seq1::g.64054::m.64054
NA	NA	-1.49982	NA	1	1	0.202206	0.00427417	Q0J6P7	Probable adenylate kise 5, chloroplastic (EC 2.7.4.3) (Adenylate monophosphate kise 5)	Oryza sativa subsp. japonica (Rice)	0.486	1.6e-53	comp48920_c0::comp48920_c0_seq1::g.66695::m.66695
NA	NA	1.16906	NA	0.0120942	1	0.0367013	1	B9DGY1	Protein ACTIVITY OF BC1 COMPLEX KISE 7, chloroplastic (ABC1-LIKE KISE 7) (EC 2.7.11.1) (Salt-induced ABC1 kise 1, chloroplastic) (AtSIA1)	Arabidopsis thaliana (Mouse-ear cress)	0.364	7.6e-69	comp40391_c0::comp40391_c0_seq1::g.51847::m.51847
NA	-0.560387	NA	1.82538	1	0.641722	0.000765664	4.98626e-05	A0A1Q9DQ29	Putative membrane protein ycf1	Symbiodinium microadriaticum	0.534	1.6e-53	comp19384_c0::comp19384_c0_seq1::g.16777::m.16777
NA	NA	-1.18298	2.4887	0.0931256	1	0.0683496	0.000220255	P94400	Putative metal chaperone YciC	Bacillus subtilis (strain 168)	0.267	3.7e-42	comp38815_c0::comp38815_c0_seq1::g.48030::m.48030
NA	NA	-0.214317	NA	0.000384723	1	0.824047	0.215694	A0A1Q9E9F0	Putative serine/threonine-protein kise	Symbiodinium microadriaticum	0.291	2.7e-06	comp17539_c0::comp17539_c0_seq1::g.14596::m.14596
NA	NA	0.102089	0.992563	1	0.688859	1	0.00448841	A0A1Q9EIZ6	Putative tR/rR methyltransferase Rv0881	Symbiodinium microadriaticum	0.717	1e-52	comp10294_c0::comp10294_c0_seq1::g.6549::m.6549
NA	NA	-1.2791	NA	1	1	0.113334	0.00195204	A5UY94	Pyridoxal 5'-phosphate synthase subunit PdxS (PLP synthase subunit PdxS) (EC 4.3.3.6) (Pdx1)	Roseiflexus sp. (strain RS-1)	0.782	3.7e-56	comp77593_c0::comp77593_c0_seq1::g.85398::m.85398
NA	NA	-0.151454	NA	0.0010707	1	1	0.0399796	A0A1Q9CVM7	Retrovirus-related Pol polyprotein from transposon TNT 1-94	Symbiodinium microadriaticum	0.532	7.7e-19	comp31155_c0::comp31155_c0_seq1::g.32346::m.32346
NA	NA	-3.33876	2.03325	1	0.00789579	0.00433974	1.58373e-05	A0A5J4Z6B5	Rhodanese domain-containing protein	Porphyridium purpureum (Red alga) (Porphyridium cruentum)	0.577	1.4e-29	comp51993_c0::comp51993_c0_seq1::g.69095::m.69095
NA	NA	NA	NA	1	1	0.0205401	0.00101623	Q5ENN5	Ribulose bisphosphate carboxylase, chloroplastic (RuBisCO) (EC 4.1.1.39)	Heterocapsa triquetra (Dinoflagellate) (Glenodinium triquetrum)	0.506	2.3e-14	comp30278_c0::comp30278_c0_seq2::g.30882::m.30882
NA	NA	-0.682356	NA	1	1	0.34107	0.00232515	Q5ENN5	Ribulose bisphosphate carboxylase, chloroplastic (RuBisCO) (EC 4.1.1.39)	Heterocapsa triquetra (Dinoflagellate) (Glenodinium triquetrum)	0.506	2.3e-14	comp39893_c0::comp39893_c0_seq3::g.50588::m.50588
NA	NA	0.0512445	1.52118	0.00206395	1	0.906938	0.00668847	Q5E9A1	scent polypeptide-associated complex subunit alpha (C-alpha) (Alpha-C)	Bos taurus (Bovine)	0.49	4.3e-37	comp32489_c0::comp32489_c0_seq1::g.34865::m.34865
NA	NA	NA	NA	0.0289662	1	0.0215908	1	P27643	Stage V sporulation protein K	Bacillus subtilis (strain 168)	0.366	9.3e-43	comp25153_c0::comp25153_c0_seq2::g.23038::m.23038
NA	NA	NA	2.344	1	1	0.0960548	5.03721e-05	H2E7U0	Sterol methyltransferase-like 3 (EC 2.1.1.-)	Botryococcus braunii (Green alga)	0.307	3.4e-25	comp30715_c0::comp30715_c0_seq1::g.31598::m.31598
NA	NA	-1.94141	NA	0.417865	1	0.00571125	0.000107095	A0A1Q9DA35	Tankyrase	Symbiodinium microadriaticum	0.809	3e-84	comp41314_c0::comp41314_c0_seq1::g.54205::m.54205
NA	NA	-1.81077	NA	1	1	0.0492567	0.000451396	C5X2M4	Thiamine thiazole synthase 2, chloroplastic (EC 2.4.2.60) (Thiazole biosynthetic enzyme 2)	Sorghum bicolor (Sorghum) (Sorghum vulgare)	0.686	6.3e-102	comp36123_c0::comp36123_c0_seq1::g.42101::m.42101
NA	NA	NA	-0.0635982	1	0.0704305	0.006145	0.0777459	P41351	Tubulin alpha chain (Alpha-tubulin) [Cleaved into: Detyrosited tubulin alpha chain]	Tetrahymena thermophila	0.942	1.6e-252	comp59367_c0::comp59367_c0_seq1::g.75118::m.75118
NA	NA	NA	NA	0.0374071	1	0.0438463	1	A0A1Q9EQ00	Uncharacterized protein	Symbiodinium microadriaticum	0.566	4.9e-71	comp11128_c0::comp11128_c0_seq1::g.7532::m.7532
NA	NA	NA	NA	0.0274492	1	0.0210933	1	A0A1Q9C4M1	Uncharacterized protein	Symbiodinium microadriaticum	0.874	1.8e-153	comp19155_c0::comp19155_c0_seq1::g.16530::m.16530
NA	NA	-1.081	NA	0.0131468	1	0.0777676	0.00659979	A0A1Q9C4N4	Uncharacterized protein	Symbiodinium microadriaticum	0.659	1.6e-39	comp12741_c0::comp12741_c0_seq1::g.9522::m.9522
NA	-0.809677	NA	1.40375	1	0.498311	0.0244631	0.00445444	A0A1Q9ELQ4	Uncharacterized protein	Symbiodinium microadriaticum	0.737	5.9e-39	comp30964_c0::comp30964_c0_seq1::g.32065::m.32065
NA	NA	0.379658	NA	1.35292e-05	1	0.167003	0.0474706	A0A1Q9EPF4	Uncharacterized protein	Symbiodinium microadriaticum	0.505	2.1e-135	comp21344_c0::comp21344_c0_seq1::g.19031::m.19031
NA	NA	NA	1.42949	1	1	0.54104	0.00921893	A0A1Q9CT31	Uncharacterized protein	Symbiodinium microadriaticum	0.574	7.5e-25	comp23010_c0::comp23010_c0_seq1::g.20838::m.20838
NA	NA	NA	NA	0.135512	0.019167	1	1	C1E8T0	Uncharacterized protein	Micromonas commoda (strain RCC299 / NOUM17 / CCMP2709) (Picoplanktonic green alga)	0.395	7e-55	comp24302_c0::comp24302_c0_seq1::g.22174::m.22174
NA	NA	NA	NA	0.0119443	1	0.0246733	1	A0A1Q9D4K5	Uncharacterized protein	Symbiodinium microadriaticum	0.58	1.6e-13	comp45308_c0::comp45308_c0_seq1::g.64089::m.64089
NA	NA	NA	NA	0.0310018	1	0.0377779	1	A0A1Q9DWM7	Uncharacterized protein	Symbiodinium microadriaticum	0.772	3.8e-35	comp49707_c0::comp49707_c0_seq1::g.67288::m.67288
NA	NA	NA	1.58875	1	1	0.403312	0.00145941	A0A1Q9E8T5	Uncharacterized protein	Symbiodinium microadriaticum	0.7	3.2e-89	comp34643_c0::comp34643_c0_seq1::g.39105::m.39105
NA	-1.03235	NA	NA	2.82808e-05	0.0192877	1	0.0694928	A0A1Q9EKH4	Uncharacterized protein	Symbiodinium microadriaticum	0.37	1.3e-16	comp36128_c0::comp36128_c0_seq1::g.42109::m.42109
NA	NA	0.143758	NA	0.000135157	1	1	0.00074705	A0A1Q9EIX7	Uncharacterized protein	Symbiodinium microadriaticum	0.348	3.5e-07	comp39765_c0::comp39765_c0_seq2::g.50281::m.50281
NA	NA	-0.76115	NA	0.000179994	1	0.0068827	1	A0A1Q9CKV1	Uncharacterized protein	Symbiodinium microadriaticum	0.676	5.1e-79	comp10327_c0::comp10327_c0_seq1::g.6575::m.6575
NA	NA	-0.913286	NA	0.00847972	1	0.0481895	0.000208398	A0A1Q9CTZ2	Uncharacterized protein	Symbiodinium microadriaticum	0.75	5.7e-82	comp50675_c0::comp50675_c0_seq1::g.68018::m.68018
NA	NA	-1.44345	NA	1	1	0.156766	0.00951602	A0A1Q9EA10	Uncharacterized protein	Symbiodinium microadriaticum	0.491	3.2e-27	comp47777_c0::comp47777_c0_seq1::g.65799::m.65799
NA	NA	-1.46337	1.68212	0.0750209	1	0.0173479	0.00073479	A0A1Q9EAC5	Uncharacterized protein	Symbiodinium microadriaticum	0.768	7.4e-59	comp26575_c0::comp26575_c0_seq1::g.25016::m.25016
NA	NA	-1.58961	NA	1	1	0.001076	1.12785e-05	A0A1Q9DG96	Uncharacterized protein	Symbiodinium microadriaticum	0.687	1.9e-44	comp21108_c0::comp21108_c0_seq1::g.18752::m.18752
NA	NA	-2.88193	1.66558	0.125234	0.0364649	5.8654e-06	7.5572e-05	A0A1Q9DRG2	Uncharacterized protein	Symbiodinium microadriaticum	0.377	8.2e-19	comp41529_c0::comp41529_c0_seq1::g.54781::m.54781
NA	NA	-3.07109	NA	1	1	0.000684561	0.000100833	A0A0G4EN03	Uncharacterized protein	Vitrella brassicaformis (strain CCMP3155)	0.27	1.6e-65	comp43317_c0::comp43317_c0_seq1::g.59884::m.59884
NA	NA	-3.21965	1.66806	1	1	0.0137119	0.000906009	A0A1Q9DF80	Uncharacterized protein	Symbiodinium microadriaticum	0.671	9.7e-40	comp35997_c0::comp35997_c0_seq1::g.41829::m.41829
NA	NA	-3.605	1.99468	1	0.000138848	2.3788e-05	3.10112e-06	A0A1Q9DRI7	Uncharacterized protein	Symbiodinium microadriaticum	0.397	8.3e-12	comp43274_c0::comp43274_c0_seq10::g.59758::m.59758
NA	NA	-0.730115	1.31436	8.63457e-06	1	0.137073	0.00434711	C5LNU9	Uncharacterized protein (Fragment)	Perkinsus marinus (strain ATCC 50983 / TXsc)	0.49	3e-42	comp29467_c0::comp29467_c0_seq1::g.29413::m.29413
NA	NA	-1.09349	NA	6.81582e-08	1	0.0680475	0.00324868	A0A1Q9DY98	Uncharacterized protein K02A2.1	Symbiodinium microadriaticum	0.587	5.3e-20	comp19747_c0::comp19747_c0_seq1::g.17143::m.17143
NA	NA	NA	NA	0.145621	0.0243507	1	1	A0A1Q9ERU9	Uncharacterized protein RSN1	Symbiodinium microadriaticum	0.318	4e-84	comp39782_c0::comp39782_c0_seq1::g.50320::m.50320
NA	NA	NA	NA	1	1	0.276169	0.0383341	E0ZS47	Urease accessory protein G (AtUREG)	Oryza sativa subsp. indica (Rice)	0.7	2e-83	comp34744_c0::comp34744_c0_seq1::g.39287::m.39287
NA	NA	NA	NA	0.0139061	1	0.0131842	1	F4KE63	Valine--tR ligase, chloroplastic/mitochondrial 2 (EC 6.1.1.9) (Protein EMBRYO DEFECTIVE 2247) (Valyl-tR synthetase) (ValRS)	Arabidopsis thaliana (Mouse-ear cress)	0.48	5e-237	comp25661_c0::comp25661_c0_seq2::g.23706::m.23706
NA	NA	NA	NA	0.14802	0.0249029	1	1	A0A1Q9C746	VPS37 C-termil domain-containing protein	Symbiodinium microadriaticum	0.5	3e-24	comp16310_c0::comp16310_c0_seq1::g.13282::m.13282
NA	NA	-0.628436	NA	0.015655	1	0.507744	0.000194376	A0A1Q9DAA8	VWFA domain-containing protein	Symbiodinium microadriaticum	0.583	1.2e-51	comp48476_c0::comp48476_c0_seq1::g.66331::m.66331
NA	NA	-0.537947	1.56341	1	1	0.678358	0.000738932	A0A1Q9F0P8	WWE domain-containing protein	Symbiodinium microadriaticum	0.557	3.3e-38	comp37761_c0::comp37761_c0_seq2::g.45616::m.45616
NA	NA	NA	1.63168	1	1	0.0215908	0.00245813	NA	Hypothetical protein	#N/A	NA	NaN	comp16667_c0::comp16667_c0_seq1::g.13639::m.13639
NA	NA	NA	0.991222	1	1	0.00652014	0.00132159	NA	Hypothetical protein	#N/A	NA	NaN	comp30568_c0::comp30568_c0_seq1::g.31358::m.31358
NA	NA	NA	1.78598	1	0.315275	0.0342683	0.00102964	NA	Hypothetical protein	#N/A	NA	NaN	comp41961_c0::comp41961_c0_seq1::g.55948::m.55948
NA	NA	NA	4.17499	1	1	3.82059e-05	1.63424e-06	NA	Hypothetical protein	#N/A	NA	NaN	comp43463_c0::comp43463_c0_seq6::g.60368::m.60368
NA	NA	NA	NA	1	1	0.0164189	0.000477468	NA	Hypothetical protein	#N/A	NA	NaN	comp46298_c0::comp46298_c0_seq1::g.64713::m.64713
NA	NA	NA	2.84657	1	1	0.0127332	0.000310201	NA	Hypothetical protein	#N/A	NA	NaN	comp9231_c0::comp9231_c0_seq1::g.5323::m.5323
NA	NA	NA	0.971195	1	1	1	0.0333284	NA	Hypothetical protein	#N/A	NA	NaN	comp49094_c0::comp49094_c0_seq1::g.66811::m.66811
NA	NA	-1.64678	NA	0.0162352	1	0.0065263	6.76727e-05	NA	Hypothetical protein	#N/A	NA	NaN	comp30746_c0::comp30746_c0_seq1::g.31654::m.31654
NA	NA	-1.68741	NA	0.016848	1	0.00944471	0.000137661	NA	Hypothetical protein	#N/A	NA	NaN	comp9204_c0::comp9204_c0_seq1::g.5285::m.5285
NA	NA	-1.71766	2.71645	0.04637	0.315275	0.00215532	1.1405e-06	NA	Hypothetical protein	#N/A	NA	NaN	comp39298_c0::comp39298_c0_seq1::g.49156::m.49156
NA	NA	-1.82574	NA	6.63802e-07	1	9.88896e-05	3.6855e-07	NA	Hypothetical protein	#N/A	NA	NaN	comp37541_c0::comp37541_c0_seq14::g.45084::m.45084
NA	NA	-1.65365	NA	1	1	0.106073	0.0366513	NA	Hypothetical protein	#N/A	NA	NaN	comp56529_c0::comp56529_c0_seq1::g.72878::m.72878
NA	NA	-2.54874	NA	0.0139296	1	1.35718e-05	2.96253e-08	NA	Hypothetical protein	#N/A	NA	NaN	comp36769_c0::comp36769_c0_seq3::g.43456::m.43456
NA	NA	-3.29724	NA	1	1	1.81561e-05	9.85275e-07	NA	Hypothetical protein	#N/A	NA	NaN	comp18683_c0::comp18683_c0_seq1::g.15990::m.15990
NA	NA	-3.997	NA	1	1	1.81561e-05	4.30561e-07	NA	Hypothetical protein	#N/A	NA	NaN	comp28119_c0::comp28119_c0_seq1::g.27289::m.27289

## Sheet: S2-Symbiosis State
In hospite vs Free-living fold change (log-ratios)	q-value	Uniprot ID	Uniprot Protein Names	Matched species	% Pairwise Identity	DIAMOND BLAST E-Value	Sequence ID
In hospite	0.0181755	Q06135	1,3-beta-glucanosyltransferase GAS2 (EC 2.4.1.-) (Glycolipid-anchored surface protein 2)	Saccharomyces cerevisiae (strain ATCC 204508 / S288c) (Baker's yeast)	0.29	5.2e-30	comp47837_c0::comp47837_c0_seq1::g.65845::m.65845
In hospite	4.83e-09	Q5FXM5	Acyl-CoA-binding protein (ACBP) [Cleaved into: SDF-2]	Dictyostelium discoideum (Slime mold)	0.442	1.9e-11	comp26694_c0::comp26694_c0_seq1::g.25188::m.25188
In hospite	1.12e-05	E2JA31	Dapdiamide A synthase (EC 6.3.2.47) (ATP-dependent N-fumaramoyl-DAP-amino acid ligase)	Enterobacter agglomerans (Erwinia herbicola) (Pantoea agglomerans)	0.265	3e-33	comp43748_c0::comp43748_c0_seq2::g.61332::m.61332
In hospite	0.00293824	Q04634	Elongation factor 1-alpha (EF-1-alpha) (14 nm filament-associated protein)	Tetrahymena pyriformis	0.79	6.4e-206	comp57582_c0::comp57582_c0_seq1::g.73670::m.73670
In hospite	0.0262424	Q59Q30	Glycerophosphoinositol permease 1 (Glycerophosphodiester transporter GIT1)	Candida albicans (strain SC5314 / ATCC MYA-2876) (Yeast)	0.276	2e-23	comp50921_c0::comp50921_c0_seq1::g.68192::m.68192
In hospite	0.00460287	NA	Hypothetical Protein	NA	NA	NA	comp30568_c0::comp30568_c0_seq1::g.31358::m.31358
In hospite	0.0022912	NA	Hypothetical Protein	NA	NA	NA	comp41961_c0::comp41961_c0_seq1::g.55948::m.55948
In hospite	0.000117949	NA	Hypothetical Protein	NA	NA	NA	comp43463_c0::comp43463_c0_seq6::g.60368::m.60368
In hospite	0.00661561	A0A1Q9F6G5	Nitrilase	S. microadriaticum	0.713	5.7e-34	comp3339_c0::comp3339_c0_seq1::g.1183::m.1183
In hospite	0.0197517	A0A1Q9DR34	Polyphosphatidylinositol phosphatase INP53	S. microadriaticum	0.494	2.2e-204	comp17870_c0::comp17870_c0_seq1::g.14981::m.14981
In hospite	0.029547	H2E7U0	Sterol methyltransferase-like 3 (EC 2.1.1.-)	Botryococcus braunii (Green alga)	0.307	3.4e-25	comp30715_c0::comp30715_c0_seq1::g.31598::m.31598
In hospite	9.94e-05	P41351	Tubulin alpha chain (Alpha-tubulin) [Cleaved into: Detyrosinated tubulin alpha chain]	Tetrahymena thermophila	0.942	1.6e-252	comp59367_c0::comp59367_c0_seq1::g.75118::m.75118
In hospite	0.00310454	A2Z1F5	Very-long-chain aldehyde decarbonylase GL1-1 (EC 4.1.99.5) (Protein GLOSSY 1-1)	Oryza sativa subsp. indica (Rice)	0.26	3.3e-20	comp44054_c0::comp44054_c0_seq2::g.62644::m.62644
4.93476	1.83e-06	A0A1Q9CL40	Multicopper oxidase mco	S. microadriaticum	0.529	7.9e-36	comp44458_c0::comp44458_c0_seq1::g.63529::m.63529
4.2294	1.72e-08	NA	Hypothetical Protein	NA	NA	NA	comp37422_c0::comp37422_c0_seq1::g.44815::m.44815
3.997	0.000544228	NA	Hypothetical Protein	NA	NA	NA	comp28119_c0::comp28119_c0_seq1::g.27289::m.27289
3.96809	4.65e-05	A0A1Q9DXZ4	Putative cardiolipin-specific deacylase, mitochondrial	S. microadriaticum	0.426	1.3e-37	comp44354_c0::comp44354_c0_seq1::g.63448::m.63448
3.63098	3.35e-05	A0A1Q9CJD4	Glutathione S-transferase	S. microadriaticum	0.719	2.9e-90	comp27286_c0::comp27286_c0_seq2::g.26026::m.26026
3.44075	1.59e-06	B0Y8K2	Probable 1,4-beta-D-glucan cellobiohydrolase B (EC 3.2.1.91) (Beta-glucancellobiohydrolase B) (Exocellobiohydrolase B) (Exoglucanase B)	Neosartorya fumigata (strain CEA10 / CBS 144.89 / FGSC A1163) (Aspergillus fumigatus)	0.539	2.3e-140	comp32278_c0::comp32278_c0_seq1::g.34474::m.34474
3.29724	0.000430796	NA	Hypothetical Protein	NA	NA	NA	comp18683_c0::comp18683_c0_seq1::g.15990::m.15990
3.07109	0.0120561	A0A0G4EN03	Uncharacterized protein	Vitrella brassicaformis (strain CCMP3155)	0.27	1.6e-65	comp43317_c0::comp43317_c0_seq1::g.59884::m.59884
2.71924	0.0105218	A0A1Q9DF80	Uncharacterized protein	S. microadriaticum	0.671	9.7e-40	comp35997_c0::comp35997_c0_seq1::g.41829::m.41829
2.68438	9.1e-08	A0A1Q9DRI7	Uncharacterized protein	S. microadriaticum	0.397	8.3e-12	comp43274_c0::comp43274_c0_seq10::g.59758::m.59758
2.54874	8.41e-05	NA	Hypothetical Protein	NA	NA	NA	comp36769_c0::comp36769_c0_seq3::g.43456::m.43456
2.40034	3.37e-05	A0A5J4Z6B5	Rhodanese domain-containing protein	Porphyridium purpureum (Red alga) (Porphyridium cruentum)	0.577	1.4e-29	comp51993_c0::comp51993_c0_seq1::g.69095::m.69095
2.29671	0.000118153	A0A1Q9C0Z1	Uncharacterized protein	S. microadriaticum	0.64	1.3e-36	comp32098_c0::comp32098_c0_seq1::g.34094::m.34094
2.18794	0.0017561	A0A1Q9DRG2	Uncharacterized protein	S. microadriaticum	0.377	8.2e-19	comp41529_c0::comp41529_c0_seq1::g.54781::m.54781
2.15759	0.0334585	A0A1Q9DQ29	Putative membrane protein ycf1	S. microadriaticum	0.534	1.6e-53	comp19384_c0::comp19384_c0_seq1::g.16777::m.16777
2.14725	1.57e-05	P14070	Flavodoxin	Chondrus crispus (Carrageen Irish moss) (Polymorpha crispa)	0.456	3e-37	comp28890_c0::comp28890_c0_seq1::g.28468::m.28468
2.09349	0.00047663	Q84XB6	Photosystem II 12 kDa extrinsic protein, chloroplastic (PS II complex 12 kDa extrinsic protein) (PSII-U)	Phaeodactylum tricornutum (Diatom)	0.479	4.4e-27	comp41674_c0::comp41674_c0_seq2::g.55179::m.55179
2.06498	1.06e-17	P26182	Actin	Achlya bisexualis (Water mold)	0.902	7e-201	comp41491_c0::comp41491_c0_seq1::g.54684::m.54684
1.96992	1.17e-05	P50430	Arylsulfatase B (ASB) (EC 3.1.6.12) (N-acetylgalactosamine-4-sulfatase) (G4S)	Rattus norvegicus (Rat)	0.333	8e-51	comp39679_c0::comp39679_c0_seq1::g.50064::m.50064
1.95514	3.68e-08	A0A1Q9DJ60	Uncharacterized protein	S. microadriaticum	0.5	4.2e-93	comp45097_c0::comp45097_c0_seq1::g.63941::m.63941
1.94141	0.0395703	A0A1Q9DA35	Tankyrase	S. microadriaticum	0.822	2.4e-92	comp41314_c0::comp41314_c0_seq1::g.54205::m.54205
1.93806	0.000471797	Q5ENK4	Uncharacterized protein (Fragment)	Heterocapsa triquetra (Dinoflagellate) (Glenodinium triquetrum)	0.786	3.1e-65	comp59254_c0::comp59254_c0_seq1::g.75052::m.75052
1.89132	1.27e-09	A0A1Q9CHN1	Uncharacterized protein	S. microadriaticum	0.468	5.5e-40	comp19782_c0::comp19782_c0_seq1::g.17180::m.17180
1.85901	0.000817362	A0A1Q9D706	ANK_REP_REGION domain-containing protein	S. microadriaticum	0.823	6.8e-82	comp67209_c0::comp67209_c0_seq1::g.80843::m.80843
1.85831	0.0499326	Q8H124	Uncharacterized protein At2g34460, chloroplastic	Arabidopsis thaliana (Mouse-ear cress)	0.446	2e-41	comp20861_c0::comp20861_c0_seq1::g.18477::m.18477
1.82574	0.000471797	NA	Hypothetical Protein	NA	NA	NA	comp37541_c0::comp37541_c0_seq14::g.45084::m.45084
1.78735	0.0132517	A0A1Q9CUD0	Putative glucose-6-phosphate 1-epimerase	S. microadriaticum	0.656	4e-111	comp31840_c0::comp31840_c0_seq1::g.33603::m.33603
1.76951	0.0113927	Q9SAU2	Ribulose-5-phosphate-3-epimerase, chloroplastic (R5P3E) (EC 5.1.3.1) (Pentose-5-phosphate 3-epimerase) (Protein EMBRYO DEFECTIVE 2728)	Arabidopsis thaliana (Mouse-ear cress)	0.752	8.2e-85	comp72886_c0::comp72886_c0_seq1::g.83734::m.83734
1.75978	0.0372235	NA	Hypothetical Protein	NA	NA	NA	comp26184_c0::comp26184_c0_seq2::g.24433::m.24433
1.75444	2.08e-05	Q7XJ02	Probable L-ascorbate peroxidase 7, chloroplastic (EC 1.11.1.11) (OsAPx7)	Oryza sativa subsp. japonica (Rice)	0.527	8.4e-78	comp32685_c0::comp32685_c0_seq1::g.35239::m.35239
1.74698	0.00316707	A0A1Q9E5A1	Uncharacterized protein	S. microadriaticum	0.464	8.1e-43	comp26178_c0::comp26178_c0_seq2::g.24426::m.24426
1.74551	0.00687358	A0A1Q9ELQ4	Uncharacterized protein	S. microadriaticum	0.807	1.4e-41	comp30964_c0::comp30964_c0_seq1::g.32065::m.32065
1.65756	0.0336071	A0A1Q9ERK3	Armadillo repeat-containing protein 2	S. microadriaticum	0.77	1.2e-73	comp19229_c0::comp19229_c0_seq1::g.16623::m.16623
1.64678	0.0366371	NA	Hypothetical Protein	NA	NA	NA	comp30746_c0::comp30746_c0_seq1::g.31654::m.31654
1.62311	0.000245839	A0A1Q9C418	Uncharacterized protein	S. microadriaticum	0.701	1.9e-45	comp27734_c0::comp27734_c0_seq2::g.26711::m.26711
1.58961	0.00853598	A0A1Q9DG96	Uncharacterized protein	S. microadriaticum	0.687	1.9e-44	comp21108_c0::comp21108_c0_seq1::g.18752::m.18752
1.58519	0.00853598	NA	Hypothetical Protein	NA	NA	NA	comp35595_c0::comp35595_c0_seq1::g.40950::m.40950
1.54536	0.0477103	A0A1Q9D7K8	Beta-adaptin-like protein C	S. microadriaticum	0.919	1.4e-237	comp19897_c0::comp19897_c0_seq1::g.17296::m.17296
1.48466	1.72e-08	A0A1Q9ER88	C2H2-type domain-containing protein	S. microadriaticum	0.644	4.6e-26	comp12907_c0::comp12907_c0_seq1::g.9689::m.9689
1.40569	0.0122613	NA	Hypothetical Protein	NA	NA	NA	comp48365_c0::comp48365_c0_seq1::g.66259::m.66259
1.39853	0.0297925	A0A1Q9C520	Fucoxanthin-chlorophyll a-c binding protein A, chloroplastic	S. microadriaticum	0.683	3.3e-37	comp3079_c0::comp3079_c0_seq1::g.1055::m.1055
1.36399	0.0231324	Q1XDM7	ATP synthase epsilon chain, chloroplastic (ATP synthase F1 sector epsilon subunit) (F-ATPase epsilon subunit)	Pyropia yezoensis (Susabi-nori) (Porphyra yezoensis)	0.505	3.9e-22	comp36081_c0::comp36081_c0_seq1::g.42022::m.42022
1.35705	0.000758845	A0A1Q9CJL3	Pre-mRNA-splicing factor SPF27	S. microadriaticum	0.808	1.8e-63	comp26579_c0::comp26579_c0_seq1::g.25021::m.25021
1.35705	0.0459639	A0A1Q9F2M1	Uncharacterized protein	S. microadriaticum	0.558	9.6e-48	comp22834_c0::comp22834_c0_seq1::g.20668::m.20668
1.35473	0.000670974	A0A1Q9F5N8	Uncharacterized protein	S. microadriaticum	0.714	1.3e-12	comp80431_c0::comp80431_c0_seq1::g.86067::m.86067
1.26357	0.000245839	A0A1Q9D706	ANK_REP_REGION domain-containing protein	S. microadriaticum	0.823	6.8e-82	comp45748_c0::comp45748_c0_seq1::g.64361::m.64361
1.24751	0.000103774	Q40297	Fucoxanthin-chlorophyll a-c binding protein A, chloroplastic	Macrocystis pyrifera (Giant kelp) (Fucus pyrifer)	0.443	7e-31	comp38573_c0::comp38573_c0_seq1::g.47452::m.47452
1.16047	9.7e-06	B4R9R7	GMP synthase [glutamine-hydrolyzing] (EC 6.3.5.2) (GMP synthetase) (Glutamine amidotransferase)	Phenylobacterium zucineum (strain HLK1)	0.544	1.1e-155	comp36609_c0::comp36609_c0_seq1::g.43074::m.43074
1.14218	0.00047663	A0A1Q9DKM4	Tyrosyl-DNA phosphodiesterase 2	S. microadriaticum	0.538	3.1e-104	comp43027_c0::comp43027_c0_seq13::g.59000::m.59000
1.11754	0.0059656	Q7KQL9	Fructose-bisphosphate aldolase (EC 4.1.2.13)	Plasmodium falciparum (isolate 3D7)	0.497	1.2e-84	comp41618_c0::comp41618_c0_seq1::g.55032::m.55032
1.10822	0.0299946	P07205	Phosphoglycerate kinase 2 (EC 2.7.2.3) (Phosphoglycerate kinase, testis specific)	Homo sapiens (Human)	0.65	8.5e-150	comp10806_c0::comp10806_c0_seq1::g.7130::m.7130
1.09787	0.0113125	Q93VI4	Polyadenylate-binding protein 1 (AtPabN1) (Poly(A)-binding protein 1) (Nuclear poly(A)-binding protein 1) (Poly(A)-binding protein I) (PABI)	Arabidopsis thaliana (Mouse-ear cress)	0.362	3.2e-07	comp45160_c0::comp45160_c0_seq1::g.63972::m.63972
1.07351	0.0556459	A0A1Q9DBB9	Protein disulfide-isomerase-like protein EhSep2	S. microadriaticum	0.781	1.1e-66	comp4063_c0::comp4063_c0_seq1::g.1412::m.1412
1.06497	3.12e-06	Q9HFV1	Cytochrome b5	Rhizopus stolonifer (Rhizopus nigricans)	0.476	2.2e-11	comp9397_c0::comp9397_c0_seq1::g.5544::m.5544
1.02299	0.0294467	Q5FYB1	Arylsulfatase I (ASI) (EC 3.1.6.-)	Homo sapiens (Human)	0.286	1.5e-28	comp33375_c0::comp33375_c0_seq1::g.36585::m.36585
1.02047	0.000502612	A0A1Q9CMG7	Cation channel sperm-associated protein 1	S. microadriaticum	0.641	1.8e-35	comp35668_c0::comp35668_c0_seq1::g.41119::m.41119
1.01373	0.0293258	A0A1Q9DVJ6	Pentatricopeptide repeat-containing protein, chloroplastic	S. microadriaticum	0.56	8.9e-155	comp19948_c0::comp19948_c0_seq1::g.17363::m.17363
0.987488	0.00572727	A0PGB3	S-phase kinase-associated protein 1 homolog (Telomerase-associated protein of 20 kDa) (p20)	Tetrahymena thermophila (strain SB210)	0.617	9.7e-48	comp77959_c0::comp77959_c0_seq1::g.85507::m.85507
0.963386	0.0299946	A0A1Q9CED7	Ribosomal RNA small subunit methyltransferase F	S. microadriaticum	0.824	5.8e-119	comp41367_c0::comp41367_c0_seq2::g.54347::m.54347
0.955567	0.0366738	A0A1Q9CKP9	Putative glycosyltransferase	S. microadriaticum	0.809	1.1e-118	comp34938_c0::comp34938_c0_seq1::g.39659::m.39659
0.94569	0.000503231	P50889	30S ribosomal protein S1	Leuconostoc lactis	0.37	1.9e-20	comp17665_c0::comp17665_c0_seq1::g.14729::m.14729
0.919219	0.00976981	A0A1Q9EQH1	Putative tRNA (Adenine(37)-N6)-methyltransferase	S. microadriaticum	0.464	7e-30	comp55793_c0::comp55793_c0_seq1::g.72268::m.72268
0.904285	0.0100332	P26302	Phosphoribulokinase, chloroplastic (PRK) (PRKase) (EC 2.7.1.19) (Phosphopentokinase)	Triticum aestivum (Wheat)	0.464	7e-80	comp42532_c0::comp42532_c0_seq2::g.57583::m.57583
0.899285	0.0211412	P49397	40S ribosomal protein S3a (CYC07 protein)	Oryza sativa subsp. japonica (Rice)	0.689	1.8e-94	comp44233_c0::comp44233_c0_seq1::g.63352::m.63352
0.762003	0.00459109	A0A1Q9DSX9	Kinesin-like protein	S. microadriaticum	0.569	7.7e-48	comp11526_c0::comp11526_c0_seq1::g.8013::m.8013
0.759633	0.00429545	A0A1Q9CTY5	G-protein-signaling modulator 1	S. microadriaticum	0.629	2e-90	comp27796_c0::comp27796_c0_seq1::g.26798::m.26798
0.743781	0.0191738	Q40300	Fucoxanthin-chlorophyll a-c binding protein F, chloroplastic (Fragment)	Macrocystis pyrifera (Giant kelp) (Fucus pyrifer)	0.44	1.7e-29	comp38721_c0::comp38721_c0_seq1::g.47809::m.47809
0.740646	0.0311146	A0A1Q9DES1	NFX1-type zinc finger-containing protein 1	S. microadriaticum	0.67	3.4e-95	comp51691_c0::comp51691_c0_seq1::g.68810::m.68810
0.735586	0.027111	A0A1Q9D3A3	Uncharacterized protein	S. microadriaticum	0.688	1.2e-196	comp39778_c0::comp39778_c0_seq1::g.50313::m.50313
0.729861	0.0148375	NA	Hypothetical Protein	NA	NA	NA	comp39298_c0::comp39298_c0_seq1::g.49156::m.49156
0.714646	2.88e-08	A0A1Q9CJM5	Putative aarF domain-containing protein kinase, chloroplastic	S. microadriaticum	0.621	9.8e-90	comp34946_c0::comp34946_c0_seq1::g.39675::m.39675
0.713861	0.00976981	Q9TW32	Peptidyl-prolyl cis-trans isomerase B (PPIase B) (EC 5.2.1.8) (Cyclophilin B) (Rotamase B)	Dictyostelium discoideum (Slime mold)	0.712	4e-70	comp31999_c0::comp31999_c0_seq1::g.33890::m.33890
0.702554	0.00112016	P00110	Cytochrome c6 (Cytochrome c-553) (Cytochrome c553) (Soluble cytochrome f)	Bumilleriopsis filiformis (Yellow-green alga)	0.718	6.4e-30	comp42047_c0::comp42047_c0_seq1::g.56207::m.56207
-0.700114	2.57e-07	Q75JD5	Phosphoenolpyruvate carboxykinase (ATP) (EC 4.1.1.49)	Dictyostelium discoideum (Slime mold)	0.662	1.2e-206	comp14060_c0::comp14060_c0_seq1::g.10968::m.10968
-0.703735	7.98e-05	Q40300	Fucoxanthin-chlorophyll a-c binding protein F, chloroplastic (Fragment)	Macrocystis pyrifera (Giant kelp) (Fucus pyrifer)	0.44	1.7e-29	comp41540_c0::comp41540_c0_seq1::g.54824::m.54824
-0.703854	0.000449118	O13755	Fumarate reductase (FRDS) (EC 1.3.1.6) (FAD-dependent oxidoreductase) (NADH-dependent fumarate reductase)	Schizosaccharomyces pombe (strain 972 / ATCC 24843) (Fission yeast)	0.544	1.9e-18	comp25818_c0::comp25818_c0_seq1::g.23935::m.23935
-0.705691	2.83e-05	Q6Z0I4	Enoyl-[acyl-carrier-protein] reductase [NADH] 1, chloroplastic (ENR) (EC 1.3.1.9) (NADH-dependent enoyl-ACP reductase)	Oryza sativa subsp. japonica (Rice)	0.636	1.7e-103	comp47945_c0::comp47945_c0_seq1::g.65928::m.65928
-0.716249	0.00797674	P54774	Cell division cycle protein 48 homolog (Valosin-containing protein homolog) (VCP)	Glycine max (Soybean) (Glycine hispida)	0.77	2.7e-213	comp43665_c0::comp43665_c0_seq3::g.61058::m.61058
-0.721772	0.000792486	Q96EG1	Arylsulfatase G (ASG) (EC 3.1.6.1)	Homo sapiens (Human)	0.287	3.5e-10	comp21000_c0::comp21000_c0_seq1::g.18614::m.18614
-0.729929	4.58e-07	A0A1Q9DTP6	Platelet glycoprotein Ib alpha chain	S. microadriaticum	0.475	2.6e-09	comp41110_c0::comp41110_c0_seq1::g.53700::m.53700
-0.731055	0.00025518	Q8F6C0	Glycine--tRNA ligase (EC 6.1.1.14) (Glycyl-tRNA synthetase) (GlyRS)	Leptospira interrogans serogroup Icterohaemorrhagiae serovar Lai (strain 56601)	0.473	2.7e-121	comp40878_c0::comp40878_c0_seq1::g.53127::m.53127
-0.735737	0.000150483	A0A0G4G2V6	HTH OST-type domain-containing protein	Vitrella brassicaformis (strain CCMP3155)	0.375	1.5e-40	comp42530_c0::comp42530_c0_seq1::g.57580::m.57580
-0.743303	9.32e-05	A0A1Q9DE84	Thioredoxin domain-containing protein	S. microadriaticum	0.602	2e-82	comp30732_c0::comp30732_c0_seq1::g.31627::m.31627
-0.744442	0.00429545	A0A1Q9EC98	Uncharacterized protein	S. microadriaticum	0.32	2.1e-76	comp29503_c0::comp29503_c0_seq1::g.29492::m.29492
-0.747909	4.83e-07	Q8DJZ9	ATP-dependent Clp protease proteolytic subunit 2 (EC 3.4.21.92) (Endopeptidase Clp 2)	Thermosynechococcus elongatus (strain BP-1)	0.665	1.3e-70	comp32191_c0::comp32191_c0_seq1::g.34284::m.34284
-0.758137	0.00114671	Q9XQV2	Photosystem I P700 chlorophyll a apoprotein A2 (EC 1.97.1.12) (PSI-B) (PsaB)	Heterocapsa triquetra (Dinoflagellate) (Glenodinium triquetrum)	0.539	2.8e-213	comp43426_c0::comp43426_c0_seq1::g.60227::m.60227
-0.766267	1.13e-05	O07345	Magnesium-chelatase subunit ChlD (Mg-chelatase subunit D) (EC 6.6.1.1) (Mg-protoporphyrin IX chelatase)	Synechococcus elongatus (strain PCC 7942 / FACHB-805) (Anacystis nidulans R2)	0.514	1.5e-168	comp35262_c0::comp35262_c0_seq1::g.40266::m.40266
-0.772834	2.83e-07	P36428	Alanine--tRNA ligase (EC 6.1.1.7) (Alanyl-tRNA synthetase) (AlaRS)	Arabidopsis thaliana (Mouse-ear cress)	0.517	1.3e-257	comp16023_c0::comp16023_c0_seq1::g.12953::m.12953
-0.777763	2.17e-06	Q8XYP7	ATP-dependent Clp protease proteolytic subunit (EC 3.4.21.92) (Endopeptidase Clp)	Ralstonia solanacearum (strain GMI1000) (Pseudomonas solanacearum)	0.634	9.4e-63	comp36499_c0::comp36499_c0_seq1::g.42846::m.42846
-0.789017	7.98e-05	Q71G51	Tubulin alpha chain (Alpha-tubulin)	Neospora caninum (Coccidian parasite)	0.908	2.4e-190	comp44138_c0::comp44138_c0_seq1::g.63031::m.63031
-0.790812	0.000141774	Q94IN5	Pyruvate dehydrogenase [NADP(+)], mitochondrial (EC 1.2.1.51) (Aquacobalamin reductase [NADPH]) (EgPNOmt) (Pyruvate:NADP(+) oxidoreductase)	Euglena gracilis	0.449	0	comp44124_c0::comp44124_c0_seq1::g.62963::m.62963
-0.794565	0.000125439	A0A1Q9E4I5	Digestive cysteine proteinase 2	S. microadriaticum	0.682	3.1e-79	comp10188_c0::comp10188_c0_seq1::g.6434::m.6434
-0.796974	3.59e-06	Q5ATG5	Acyl-CoA dehydrogenase apdG (EC 1.-.-.-) (Aspyridones biosynthesis protein G)	Emericella nidulans (strain FGSC A4 / ATCC 38163 / CBS 112.46 / NRRL 194 / M139) (Aspergillus nidulans)	0.421	9.1e-91	comp43703_c0::comp43703_c0_seq1::g.61199::m.61199
-0.797416	0.000159141	A0A1Q9CNN8	Uncharacterized protein	S. microadriaticum	0.535	7e-85	comp33180_c0::comp33180_c0_seq1::g.36233::m.36233
-0.79903	0.00135502	A0A1Q9DP90	Cyclic nucleotide-gated cation channel alpha-4	S. microadriaticum	0.681	2.4e-95	comp44880_c0::comp44880_c0_seq1::g.63804::m.63804
-0.803116	1.69e-05	O42248	Guanine nucleotide-binding protein subunit beta-2-like 1 (Receptor of activated protein kinase C) (RACK)	Danio rerio (Zebrafish) (Brachydanio rerio)	0.638	5.3e-93	comp39184_c0::comp39184_c0_seq1::g.48875::m.48875
-0.803703	0.000416895	A0A0M0JP52	CIA30 domain-containing protein	Chrysochromulina tobinii	0.574	2.7e-116	comp39413_c0::comp39413_c0_seq1::g.49419::m.49419
-0.807819	7.98e-05	Q7JNS1	Triosephosphate isomerase (TIM) (EC 5.3.1.1) (Triose-phosphate isomerase)	Drosophila simulans (Fruit fly)	0.522	1.1e-63	comp10286_c0::comp10286_c0_seq1::g.6538::m.6538
-0.813912	2.74e-06	Q0A845	Malate synthase G (EC 2.3.3.9)	Alkalilimnicola ehrlichii (strain ATCC BAA-1101 / DSM 17681 / MLHE-1)	0.508	2.2e-212	comp37651_c0::comp37651_c0_seq1::g.45339::m.45339
-0.817432	3.05e-06	Q5QE79	Aldehyde oxidase 4 (EC 1.2.3.1) (Aldehyde oxidase homolog 2) (Azaheterocycle hydroxylase 4) (EC 1.17.3.-) (Retinal oxidase)	Rattus norvegicus (Rat)	0.343	1.1e-119	comp41534_c0::comp41534_c0_seq1::g.54800::m.54800
-0.817552	2.77e-07	P00829	ATP synthase subunit beta, mitochondrial (EC 7.1.2.2) (ATP synthase F1 subunit beta)	Bos taurus (Bovine)	0.77	8.5e-210	comp16062_c0::comp16062_c0_seq1::g.12997::m.12997
-0.823869	0.000479646	A0A1Q9C887	Uncharacterized protein	S. microadriaticum	0.658	2.9e-159	comp40291_c0::comp40291_c0_seq2::g.51598::m.51598
-0.824536	0.000280042	A0A1Q9E6L1	Cytochrome c oxidase subunit 5b-1, mitochondrial	S. microadriaticum	0.891	4.5e-137	comp33840_c0::comp33840_c0_seq1::g.37461::m.37461
-0.826356	0.000284386	O14134	mRNA export factor elf1	Schizosaccharomyces pombe (strain 972 / ATCC 24843) (Fission yeast)	0.363	4.3e-163	comp43843_c0::comp43843_c0_seq1::g.61673::m.61673
-0.826454	1.95e-06	A0A1Q9EJK6	Carbohydrate-binding domain-containing protein C2E1P3.05c	S. microadriaticum	0.72	5.5e-50	comp36691_c0::comp36691_c0_seq1::g.43270::m.43270
-0.827206	2.28e-07	A0A1Q9E521	Cold shock-like protein CspLB	S. microadriaticum	0.696	8.4e-69	comp35571_c0::comp35571_c0_seq3::g.40886::m.40886
-0.834507	3.65e-05	A2XLM6	Probable zinc metalloprotease EGY3, chloroplastic (EC 3.4.24.-) (Protein ETHYLENE-DEPENDENT GRAVITROPISM-DEFICIENT AND YELLOW-GREEN 3)	Oryza sativa subsp. indica (Rice)	0.267	1.6e-17	comp28999_c0::comp28999_c0_seq1::g.28617::m.28617
-0.837782	0.0438266	A0A1Q9E9R5	30S ribosomal protein S1, chloroplastic	S. microadriaticum	0.549	8.7e-82	comp20218_c0::comp20218_c0_seq1::g.17713::m.17713
-0.844317	3.43e-13	Q40300	Fucoxanthin-chlorophyll a-c binding protein F, chloroplastic (Fragment)	Macrocystis pyrifera (Giant kelp) (Fucus pyrifer)	0.44	1.7e-29	comp42632_c0::comp42632_c0_seq4::g.57872::m.57872
-0.84581	6.78e-08	P23004	Cytochrome b-c1 complex subunit 2, mitochondrial (Complex III subunit 2) (Core protein II) (Ubiquinol-cytochrome-c reductase complex core protein 2)	Bos taurus (Bovine)	0.327	1.1e-50	comp48641_c0::comp48641_c0_seq1::g.66478::m.66478
-0.846491	7.32e-06	P25248	Isocitrate lyase (ICL) (EC 4.1.3.1) (Isocitrase) (Isocitratsysase)	Brassica napus (Rape)	0.552	2.8e-158	comp42801_c0::comp42801_c0_seq1::g.58287::m.58287
-0.850545	4.06e-06	P19595	UTP--glucose-1-phosphate uridylyltransferase (EC 2.7.7.9) (UDP-glucose pyrophosphorylase) (UDPGP) (UGPase)	Solanum tuberosum (Potato)	0.419	4.9e-78	comp18764_c0::comp18764_c0_seq2::g.16105::m.16105
-0.852898	5.55e-06	A0A1Q9BPX8	Uncharacterized protein (Fragment)	S. microadriaticum	0.726	4e-150	comp43962_c0::comp43962_c0_seq4::g.62218::m.62218
-0.858091	0.00565757	P46429	Glutathione S-transferase 2 (EC 2.5.1.18) (GST class-sigma)	Manduca sexta (Tobacco hawkmoth) (Tobacco hornworm)	0.341	2.7e-06	comp19457_c0::comp19457_c0_seq1::g.16856::m.16856
-0.859519	9.66e-07	Q99034	Acetylxylan esterase (EC 3.1.1.72)	Hypocrea jecorina (Trichoderma reesei)	0.588	2.8e-06	comp41420_c0::comp41420_c0_seq4::g.54469::m.54469
-0.864282	1.76e-07	NA	Hypothetical Protein	NA	NA	NA	comp46584_c0::comp46584_c0_seq1::g.64898::m.64898
-0.870567	0.00269576	Q6ZDY8	Succinate dehydrogenase [ubiquinone] flavoprotein subunit, mitochondrial (EC 1.3.5.1) (Flavoprotein subunit of complex II) (FP)	Oryza sativa subsp. japonica (Rice)	0.677	5.6e-243	comp44546_c0::comp44546_c0_seq1::g.63594::m.63594
-0.872423	7.98e-05	Q8DJ40	Chaperone protein ClpB 1	Thermosynechococcus elongatus (strain BP-1)	0.584	2.1e-286	comp21045_c0::comp21045_c0_seq1::g.18672::m.18672
-0.873495	1.92e-07	Q9S7C0	Heat shock 70 kDa protein 14 (Heat shock protein 70-14) (AtHsp70-14) (Heat shock protein 91)	Arabidopsis thaliana (Mouse-ear cress)	0.354	1.4e-121	comp19908_c0::comp19908_c0_seq1::g.17311::m.17311
-0.896887	2.28e-07	O06000	30S ribosomal protein S1 homolog	Bacillus cereus (strain ATCC 10987 / NRS 248)	0.283	1.9e-08	comp34953_c0::comp34953_c0_seq1::g.39686::m.39686
-0.905984	4.61e-10	Q40300	Fucoxanthin-chlorophyll a-c binding protein F, chloroplastic (Fragment)	Macrocystis pyrifera (Giant kelp) (Fucus pyrifer)	0.44	1.7e-29	comp32698_c0::comp32698_c0_seq3::g.35258::m.35258
-0.906832	0.0052305	P49951	Clathrin heavy chain 1	Bos taurus (Bovine)	0.516	0	comp19188_c0::comp19188_c0_seq1::g.16569::m.16569
-0.907539	2.77e-07	P54375	Superoxide dismutase [Mn] (EC 1.15.1.1) (General stress protein 24) (GSP24)	Bacillus subtilis (strain 168)	0.574	8.3e-59	comp41349_c0::comp41349_c0_seq2::g.54304::m.54304
-0.916169	7.87e-05	O78516	ATP-dependent zinc metalloprotease FtsH (EC 3.4.24.-)	Guillardia theta (Cryptophyte) (Cryptomonas phi)	0.713	2.8e-100	comp45364_c0::comp45364_c0_seq1::g.64112::m.64112
-0.921574	0.000805141	P11029	Acetyl-CoA carboxylase (ACC) (EC 6.4.1.2) [Includes: Biotin carboxylase (EC 6.3.4.14)]	Gallus gallus (Chicken)	0.41	4.4e-203	comp41796_c0::comp41796_c0_seq1::g.55497::m.55497
-0.921958	5.83e-05	P09437	Cytochrome b2, mitochondrial (EC 1.1.2.3) (L-lactate dehydrogenase [Cytochrome]) (L-lactate ferricytochrome C oxidoreductase) (L-LCR)	Wickerhamomyces anomalus (Yeast) (Hansenula anomala)	0.59	1.9e-14	comp19698_c0::comp19698_c0_seq1::g.17104::m.17104
-0.92458	7.99e-07	Q9L4P4	Putative ATP-dependent Clp protease proteolytic subunit-like (Endopeptidase Clp-like)	Synechococcus elongatus (strain PCC 7942 / FACHB-805) (Anacystis nidulans R2)	0.536	1.1e-48	comp38641_c0::comp38641_c0_seq1::g.47623::m.47623
-0.926494	9.87e-07	P54726	UV excision repair protein RAD23 homolog A (HR23A) (mHR23A)	Mus musculus (Mouse)	0.275	4.2e-21	comp50479_c0::comp50479_c0_seq1::g.67875::m.67875
-0.929739	0.000220303	A0A1Q9ED11	Fruit protein	S. microadriaticum	0.734	2e-46	comp39116_c0::comp39116_c0_seq1::g.48706::m.48706
-0.934788	0.000476991	Q9P7D7	Long-chain-fatty-acid--CoA ligase 2 (EC 6.2.1.3) (Fatty acid activator 2) (Long-chain acyl-CoA synthetase 2)	Schizosaccharomyces pombe (strain 972 / ATCC 24843) (Fission yeast)	0.303	3.6e-79	comp10690_c0::comp10690_c0_seq1::g.6989::m.6989
-0.952087	0.00651946	P15567	Phosphoribosylaminoimidazole carboxylase (EC 4.1.1.21) (AIR carboxylase) (AIRC)	Schizosaccharomyces pombe (strain 972 / ATCC 24843) (Fission yeast)	0.507	7.6e-146	comp10077_c0::comp10077_c0_seq1::g.6344::m.6344
-0.954869	0.00312485	A7YXU5	RNA-binding protein	Karlodinium veneficum (Dinoflagellate) (Karlodinium micrum)	0.581	2e-16	comp27322_c0::comp27322_c0_seq2::g.26090::m.26090
-0.960805	4.06e-06	B0CFQ6	60 kDa chaperonin 1 (GroEL protein 1) (Protein Cpn60 1)	Acaryochloris marina (strain MBIC 11017)	0.491	5e-142	comp40365_c0::comp40365_c0_seq1::g.51776::m.51776
-0.962732	0.000357748	P09110	3-ketoacyl-CoA thiolase, peroxisomal (EC 2.3.1.16) (Acetyl-CoA C-myristoyltransferase) (EC 2.3.1.155) (Acetyl-CoA acyltransferase) (EC 2.3.1.9) (Beta-ketothiolase) (Peroxisomal 3-oxoacyl-CoA thiolase)	Homo sapiens (Human)	0.533	7.9e-116	comp5331_c0::comp5331_c0_seq1::g.1692::m.1692
-0.967227	0.00105556	Q9FXM5	Glucose-6-phosphate isomerase, cytosolic (GPI) (EC 5.3.1.9) (Phosphoglucose isomerase) (PGI) (Phosphohexose isomerase) (PHI)	Arabidopsis halleri subsp. gemmifera (Arabis gemmifera)	0.614	4.2e-192	comp37936_c0::comp37936_c0_seq1::g.46025::m.46025
-0.970194	4.46e-08	P34120	Proteasome subunit alpha type-7 (Proteasome component DD5)	Dictyostelium discoideum (Slime mold)	0.597	2.6e-77	comp19176_c0::comp19176_c0_seq1::g.16558::m.16558
-0.973824	0.000341186	Q1XDK1	Elongation factor Tu, chloroplastic (EF-Tu)	Pyropia yezoensis (Susabi-nori) (Porphyra yezoensis)	0.63	2.8e-149	comp42739_c0::comp42739_c0_seq4::g.58146::m.58146
-0.979579	8.77e-09	A0A1Q9C995	Multidrug resistance-associated protein 1	S. microadriaticum	0.603	3.9e-227	comp18868_c0::comp18868_c0_seq1::g.16212::m.16212
-0.982674	9.87e-07	Q9C658	Protein decapping 5	Arabidopsis thaliana (Mouse-ear cress)	0.592	8e-24	comp44641_c0::comp44641_c0_seq1::g.63653::m.63653
-0.984869	0.000791669	A0A1Q9F1N0	Uncharacterized protein	S. microadriaticum	0.594	1.7e-210	comp9229_c0::comp9229_c0_seq1::g.5319::m.5319
-0.986992	1.98e-06	A0A1Q9C564	BTB/POZ and MATH domain-containing protein 2	S. microadriaticum	0.92	1.7e-84	comp15525_c0::comp15525_c0_seq1::g.12395::m.12395
-0.995023	0.000105288	O61470	Probable 26S proteasome non-ATPase regulatory subunit 3 (26S proteasome subunit S3) (26S proteasome regulatory subunit RPN3) (Diphenol oxidase A2 component) (DOX-A2)	Anopheles gambiae (African malaria mosquito)	0.453	2.7e-94	comp41354_c0::comp41354_c0_seq1::g.54315::m.54315
-0.998571	0.000112862	F4JGR5	Pyrophosphate--fructose 6-phosphate 1-phosphotransferase subunit beta 2 (PFP 2) (EC 2.7.1.90) (6-phosphofructokinase, pyrophosphate dependent 2) (PPi-PFK 2) (Protein MATERNAL EFFECT EMBRYO ARREST 51) (Pyrophosphate-dependent 6-phosphofructose-1-kinase 2)	Arabidopsis thaliana (Mouse-ear cress)	0.504	4.7e-142	comp41850_c0::comp41850_c0_seq1::g.55639::m.55639
-0.999368	1.96e-06	P11179	Dihydrolipoyllysine-residue succinyltransferase component of 2-oxoglutarate dehydrogenase complex, mitochondrial (EC 2.3.1.61) (2-oxoglutarate dehydrogenase complex component E2) (OGDC-E2) (Dihydrolipoamide succinyltransferase component of 2-oxoglutarate dehydrogenase complex) (E2K)	Bos taurus (Bovine)	0.565	3.5e-69	comp12761_c0::comp12761_c0_seq1::g.9550::m.9550
-0.999505	1.74e-07	Q40296	Fucoxanthin-chlorophyll a-c binding protein B, chloroplastic	Macrocystis pyrifera (Giant kelp) (Fucus pyrifer)	0.473	2.5e-17	comp42608_c0::comp42608_c0_seq4::g.57799::m.57799
-1.01266	5.83e-05	P07896	Peroxisomal bifunctional enzyme (PBE) (PBFE) (Multifunctional enzyme 1) (MFE1) (Multifunctional protein 1) (MFP1) [Includes: Enoyl-CoA hydratase/3,2-trans-enoyl-CoA isomerase (EC 4.2.1.17) (EC 5.3.3.8); 3-hydroxyacyl-CoA dehydrogenase (EC 1.1.1.35)]	Rattus norvegicus (Rat)	0.387	2e-113	comp42133_c0::comp42133_c0_seq1::g.56457::m.56457
-1.01321	1.98e-06	A0A4Y1YQ38	Fucoxanthin-chlorophyll a-c binding protein, chloroplastic (FCP)	Chattonella marina var. antiqua (Red tide flagellate) (Chattonella antiqua)	0.409	9.1e-13	comp40671_c0::comp40671_c0_seq3::g.52563::m.52563
-1.02477	1.48e-06	O08810	116 kDa U5 small nuclear ribonucleoprotein component (Elongation factor Tu GTP-binding domain-containing protein 2) (U5 snRNP-specific protein, 116 kDa) (U5-116 kDa)	Mus musculus (Mouse)	0.571	0	comp40595_c0::comp40595_c0_seq1::g.52365::m.52365
-1.02489	0.00785617	P09041	Phosphoglycerate kinase 2 (EC 2.7.2.3) (Phosphoglycerate kinase, testis specific)	Mus musculus (Mouse)	0.599	8.9e-138	comp41675_c0::comp41675_c0_seq2::g.55181::m.55181
-1.03541	4.36e-05	Q40300	Fucoxanthin-chlorophyll a-c binding protein F, chloroplastic (Fragment)	Macrocystis pyrifera (Giant kelp) (Fucus pyrifer)	0.44	1.7e-29	comp66797_c0::comp66797_c0_seq1::g.80585::m.80585
-1.0376	0.000197202	Q9M4G4	Phosphoglucomutase, cytoplasmic (PGM) (EC 5.4.2.2) (Glucose phosphomutase)	Solanum tuberosum (Potato)	0.589	3.9e-189	comp10757_c0::comp10757_c0_seq1::g.7047::m.7047
-1.0378	0.022496	Q9Y7Y7	1,3-beta-glucanosyltransferase gas4 (EC 2.4.1.-)	Schizosaccharomyces pombe (strain 972 / ATCC 24843) (Fission yeast)	0.288	1.4e-28	comp47260_c0::comp47260_c0_seq1::g.65398::m.65398
-1.04279	3.24e-11	A0A1Q9CNP9	Uncharacterized protein	S. microadriaticum	0.82	9e-75	comp27886_c0::comp27886_c0_seq1::g.26929::m.26929
-1.05883	4.62e-05	A9XBB1	Bacl-2	Cladocopium sp. C3	0.948	1.3e-68	comp43390_c0::comp43390_c0_seq5::g.60123::m.60123
-1.06334	0.000856491	A0A1Q9C603	Putative fumarate reductase	S. microadriaticum	0.887	2.4e-135	comp20231_c0::comp20231_c0_seq1::g.17731::m.17731
-1.0637	0.0144241	A0A1Q9CR81	CRAL-TRIO domain-containing protein	S. microadriaticum	0.897	1.7e-91	comp32871_c0::comp32871_c0_seq1::g.35603::m.35603
-1.06386	1.6e-08	Q93ZT6	Eukaryotic translation initiation factor isoform 4G-1 (eIF(iso)4G-1)	Arabidopsis thaliana (Mouse-ear cress)	0.286	7.7e-06	comp21022_c0::comp21022_c0_seq1::g.18649::m.18649
-1.06634	8.42e-05	A0A1Q9F6E4	Mitochondrial coenzyme A transporter SLC25A42	S. microadriaticum	0.555	1.2e-31	comp44281_c0::comp44281_c0_seq1::g.63400::m.63400
-1.06872	0.00142117	A0A1Q9CLI9	Uncharacterized protein	S. microadriaticum	0.399	6.4e-25	comp25079_c0::comp25079_c0_seq1::g.22928::m.22928
-1.07857	2.83e-08	Q54JE4	2-oxoglutarate dehydrogenase, mitochondrial (EC 1.2.4.2) (2-oxoglutarate dehydrogenase complex component E1) (OGDC-E1) (Alpha-ketoglutarate dehydrogenase)	Dictyostelium discoideum (Slime mold)	0.453	3.1e-246	comp40952_c0::comp40952_c0_seq1::g.53318::m.53318
-1.08868	9.96e-05	P49076	ADP-ribosylation factor	Zea mays (Maize)	0.81	1.8e-76	comp26087_c0::comp26087_c0_seq1::g.24303::m.24303
-1.09048	1.05e-05	NA	Hypothetical Protein	NA	NA	NA	comp18657_c0::comp18657_c0_seq1::g.15958::m.15958
-1.09207	1.12e-05	A0A1Q9CVG0	AD domain-containing protein	S. microadriaticum	0.706	8.8e-62	comp18480_c0::comp18480_c0_seq1::g.15749::m.15749
-1.09932	4.46e-09	A0A1Q9DKD0	Uncharacterized protein	S. microadriaticum	0.795	1.6e-10	comp43904_c1::comp43904_c1_seq1::g.61938::m.61938
-1.09972	0.00038845	Q40296	Fucoxanthin-chlorophyll a-c binding protein B, chloroplastic	Macrocystis pyrifera (Giant kelp) (Fucus pyrifer)	0.473	2.5e-17	comp12732_c0::comp12732_c0_seq1::g.9508::m.9508
-1.10501	9.87e-07	A0A1Q9C5F0	Heterogeneous nuclear ribonucleoprotein U	S. microadriaticum	0.597	1.7e-245	comp9165_c0::comp9165_c0_seq2::g.5230::m.5230
-1.10824	0.000334123	Q54WR9	Type-3 glutamine synthetase (EC 6.3.1.2) (Type-3 glutamate--ammonia ligase) (Type-3 GS)	Dictyostelium discoideum (Slime mold)	0.43	9.7e-40	comp26360_c0::comp26360_c0_seq1::g.24694::m.24694
-1.11707	7.16e-05	P44499	Peptidyl-prolyl cis-trans isomerase B (PPIase B) (EC 5.2.1.8) (Rotamase B)	Haemophilus influenzae (strain ATCC 51907 / DSM 11121 / KW20 / Rd)	0.347	1.3e-20	comp46220_c0::comp46220_c0_seq1::g.64660::m.64660
-1.13095	0.0164059	Q9S170	Cold shock-like protein CspG	Shewanella violacea (strain JCM 10179 / CIP 106290 / LMG 19151 / DSS12)	0.5	4.7e-08	comp38640_c0::comp38640_c0_seq1::g.47622::m.47622
-1.134	1.47e-10	O44001	Heat shock protein 90	Eimeria tenella (Coccidian parasite)	0.771	2.3e-290	comp43853_c0::comp43853_c0_seq4::g.61725::m.61725
-1.13519	3.91e-11	Q56XG6	DEAD-box ATP-dependent RNA helicase 15 (EC 3.6.4.13) (UAP56 homolog A)	Arabidopsis thaliana (Mouse-ear cress)	0.704	2.8e-164	comp44742_c0::comp44742_c0_seq1::g.63715::m.63715
-1.14662	5.8e-08	A0A1Q9C955	p2X purinoceptor 4	S. microadriaticum	0.799	4.1e-61	comp32280_c0::comp32280_c0_seq1::g.34484::m.34484
-1.14679	4.62e-05	P0CN05	Sulfate adenylyltransferase (EC 2.7.7.4) (ATP-sulfurylase) (Sulfate adenylate transferase) (SAT)	Cryptococcus neoformans var. neoformans serotype D (strain B-3501A) (Filobasidiella neoformans)	0.425	2.3e-80	comp41545_c0::comp41545_c0_seq1::g.54845::m.54845
-1.17197	1.28e-05	P22513	Glyceraldehyde-3-phosphate dehydrogenase, glycosomal (GAPDH) (EC 1.2.1.12)	Trypanosoma cruzi	0.686	5.1e-137	comp43936_c0::comp43936_c0_seq2::g.62096::m.62096
-1.18685	0.000141774	Q42971	Enolase (EC 4.2.1.11) (2-phospho-D-glycerate hydro-lyase) (2-phosphoglycerate dehydratase) (OSE1)	Oryza sativa subsp. japonica (Rice)	0.639	2.7e-155	comp47234_c0::comp47234_c0_seq1::g.65378::m.65378
-1.18735	1.66e-07	F1QB54	Polyadenylate-binding protein 1A (PABP-1A) (Poly(A)-binding protein 1A)	Danio rerio (Zebrafish) (Brachydanio rerio)	0.442	1.9e-120	comp38502_c0::comp38502_c0_seq1::g.47306::m.47306
-1.19425	0.00332373	A0A1Q9EHJ7	Uncharacterized protein	S. microadriaticum	0.418	1.3e-109	comp44122_c0::comp44122_c0_seq3::g.62956::m.62956
-1.19722	0.000283864	Q4L6I1	30S ribosomal protein S1	Staphylococcus haemolyticus (strain JCSC1435)	0.362	1.6e-11	comp45250_c0::comp45250_c0_seq1::g.64043::m.64043
-1.20313	2.77e-05	Q0PGJ6	NADPH-dependent aldo-keto reductase, chloroplastic (AtChlAKR) (EC 1.1.1.-) (Aldo-keto reductase family 4 member C9)	Arabidopsis thaliana (Mouse-ear cress)	0.38	8.7e-41	comp26963_c0::comp26963_c0_seq1::g.25567::m.25567
-1.20479	0.0198468	A0A1Q9EKH4	Uncharacterized protein	S. microadriaticum	0.443	1.4e-20	comp34147_c0::comp34147_c0_seq1::g.38035::m.38035
-1.20766	1.8e-11	A0A1Q9EMS7	Uncharacterized protein	S. microadriaticum	0.724	6.5e-98	comp50750_c0::comp50750_c0_seq1::g.68069::m.68069
-1.20974	1.16e-07	Q4P331	ATP-dependent RNA helicase eIF4A (EC 3.6.4.13) (Eukaryotic initiation factor 4A) (eIF-4A) (Translation initiation factor 1)	Ustilago maydis (strain 521 / FGSC 9021) (Corn smut fungus)	0.691	2.5e-156	comp40727_c0::comp40727_c0_seq2::g.52716::m.52716
-1.23179	9.02e-10	A0A1Q9DD07	Uncharacterized protein	S. microadriaticum	0.453	1.6e-11	comp40953_c0::comp40953_c0_seq9::g.53322::m.53322
-1.23518	2e-07	A0A1Q9ENF7	2-methylcitrate dehydratase 1	S. microadriaticum	0.89	4.6e-282	comp40588_c0::comp40588_c0_seq2::g.52345::m.52345
-1.24046	2.74e-06	Q99JH1	Ribonuclease P protein subunit p25-like protein (RNase P protein subunit-like p25) (Rpp25-like protein)	Mus musculus (Mouse)	0.446	1.4e-11	comp41865_c0::comp41865_c0_seq12::g.55684::m.55684
-1.2498	3.88e-11	Q08584	Fucoxanthin-chlorophyll a-c binding protein A, chloroplastic	Phaeodactylum tricornutum (Diatom)	0.35	1.3e-11	comp38575_c0::comp38575_c0_seq1::g.47462::m.47462
-1.25584	3.8e-06	P91850	Macrophage migration inhibitory factor homolog (Bm-MIF-1) (BmMIF) (MIF) (EC 5.3.2.1) (L-dopachrome isomerase) (L-dopachrome tautomerase) (EC 5.3.3.12) (Phenylpyruvate tautomerase)	Brugia malayi (Filarial nematode worm)	0.412	1.8e-20	comp23416_c0::comp23416_c0_seq1::g.21277::m.21277
-1.26247	0.000357748	B7FAL5	RNA-binding protein Y14A (OsY14a) (RNA-binding protein 8A)	Oryza sativa subsp. japonica (Rice)	0.559	4.8e-29	comp64952_c0::comp64952_c0_seq1::g.79381::m.79381
-1.26383	0.00285089	Q91V92	ATP-citrate synthase (EC 2.3.3.8) (ATP-citrate (pro-S-)-lyase) (Citrate cleavage enzyme)	Mus musculus (Mouse)	0.578	0	comp47755_c0::comp47755_c0_seq1::g.65773::m.65773
-1.27282	1.17e-05	P31542	ATP-dependent Clp protease ATP-binding subunit ClpA homolog CD4B, chloroplastic	Solanum lycopersicum (Tomato) (Lycopersicon esculentum)	0.604	5e-217	comp18954_c0::comp18954_c0_seq1::g.16291::m.16291
-1.29049	1.92e-07	O59843	1,4-beta-D-glucan cellobiohydrolase B (EC 3.2.1.91) (1,4-beta-D-glucan cellobiohydrolase I) (Beta-glucancellobiohydrolase B) (Exocellobiohydrolase B) (Exoglucanase B)	Aspergillus aculeatus	0.356	1.3e-49	comp35903_c0::comp35903_c0_seq1::g.41646::m.41646
-1.29271	0.000122305	P31106	Outer membrane protein MIP (EC 5.2.1.8) (Macrophage infectivity potentiator) (Peptidyl-prolyl cis-trans isomerase) (PPIase) (Rotamase)	Tatlockia micdadei (Legionella micdadei)	0.321	2.1e-11	comp51693_c0::comp51693_c0_seq1::g.68823::m.68823
-1.29545	0.00488959	A0A1Q9D315	Pentatricopeptide repeat-containing protein	S. microadriaticum	0.803	2.8e-214	comp7338_c0::comp7338_c0_seq1::g.3103::m.3103
-1.29942	5.55e-06	P00829	ATP synthase subunit beta, mitochondrial (EC 7.1.2.2) (ATP synthase F1 subunit beta)	Bos taurus (Bovine)	0.77	8.5e-210	comp46340_c0::comp46340_c0_seq1::g.64738::m.64738
-1.30728	0.00299757	Q03577	Aspartate--tRNA ligase, cytoplasmic (EC 6.1.1.12) (Aspartyl-tRNA synthetase) (AspRS)	Caenorhabditis elegans	0.443	2.9e-115	comp50932_c0::comp50932_c0_seq1::g.68209::m.68209
-1.33915	6.75e-06	Q7ZUW2	Hypoxia up-regulated protein 1	Danio rerio (Zebrafish) (Brachydanio rerio)	0.343	8e-65	comp10612_c0::comp10612_c0_seq1::g.6920::m.6920
-1.35552	3.77e-09	P80021	ATP synthase subunit alpha, mitochondrial (ATP synthase F1 subunit alpha) (ATP synthase subunit alpha heart isoform, mitochondrial) (ATP synthase subunit alpha liver isoform, mitochondrial)	Sus scrofa (Pig)	0.694	3.5e-201	comp45997_c0::comp45997_c0_seq1::g.64524::m.64524
-1.3556	0.00186003	Q91V92	ATP-citrate synthase (EC 2.3.3.8) (ATP-citrate (pro-S-)-lyase) (Citrate cleavage enzyme)	Mus musculus (Mouse)	0.578	0	comp37729_c0::comp37729_c0_seq1::g.45531::m.45531
-1.36908	3.87e-08	B1XK83	Probable cytosol aminopeptidase (EC 3.4.11.1) (Leucine aminopeptidase) (LAP) (EC 3.4.11.10) (Leucyl aminopeptidase)	Synechococcus sp. (strain ATCC 27264 / PCC 7002 / PR-6) (Agmenellum quadruplicatum)	0.526	5.1e-126	comp52807_c0::comp52807_c0_seq1::g.69795::m.69795
-1.38017	1.06e-17	P55738	Caroteno-chlorophyll a-c-binding protein (Fragment)	Amphidinium carterae (Dinoflagellate)	0.647	1.1e-19	comp43451_c0::comp43451_c0_seq4::g.60327::m.60327
-1.38948	5.21e-07	Q5Z5A8	Photosystem II stability/assembly factor HCF136, chloroplastic	Oryza sativa subsp. japonica (Rice)	0.452	8.2e-82	comp29383_c0::comp29383_c0_seq1::g.29250::m.29250
-1.40019	4.04e-05	Q3T0I2	Pro-cathepsin H [Cleaved into: Cathepsin H mini chain; Cathepsin H (EC 3.4.22.16); Cathepsin H heavy chain; Cathepsin H light chain]	Bos taurus (Bovine)	0.335	2.8e-42	comp40333_c0::comp40333_c0_seq1::g.51693::m.51693
-1.40159	2.41e-06	Q54E49	Probable ATP-dependent RNA helicase ddx6 (EC 3.6.4.13) (DEAD box protein 6)	Dictyostelium discoideum (Slime mold)	0.737	4.7e-180	comp26390_c0::comp26390_c0_seq1::g.24738::m.24738
-1.4259	3.05e-06	Q40301	Fucoxanthin-chlorophyll a-c binding protein E, chloroplastic	Macrocystis pyrifera (Giant kelp) (Fucus pyrifer)	0.353	1.2e-16	comp30161_c0::comp30161_c0_seq1::g.30701::m.30701
-1.44417	3.77e-08	Q54JE4	2-oxoglutarate dehydrogenase, mitochondrial (EC 1.2.4.2) (2-oxoglutarate dehydrogenase complex component E1) (OGDC-E1) (Alpha-ketoglutarate dehydrogenase)	Dictyostelium discoideum (Slime mold)	0.453	3.1e-246	comp37089_c0::comp37089_c0_seq2::g.44098::m.44098
-1.4569	0.000815661	Q3MB92	Protein translocase subunit SecA	Trichormus variabilis (strain ATCC 29413 / PCC 7937) (Anabaena variabilis)	0.509	7e-271	comp11226_c0::comp11226_c0_seq1::g.7655::m.7655
-1.46646	5.21e-07	P29341	Polyadenylate-binding protein 1 (PABP-1) (Poly(A)-binding protein 1)	Mus musculus (Mouse)	0.377	4.6e-93	comp40263_c0::comp40263_c0_seq2::g.51536::m.51536
-1.47711	9.87e-07	Q85FP8	Photosystem I reaction center subunit XI (PSI subunit V) (PSI-L)	Cyanidioschyzon merolae (strain 10D) (Red alga)	0.409	1e-20	comp16951_c0::comp16951_c0_seq1::g.13954::m.13954
-1.48932	0.0108181	E0WEC8	Light-harvesting protein (Fragment)	Cladocopium sp. C3	0.96	2e-47	comp26990_c0::comp26990_c0_seq2::g.25601::m.25601
-1.49342	1.73e-10	Q12613	Glutamine synthetase (GS) (EC 6.3.1.2) (Glutamate--ammonia ligase)	Colletotrichum gloeosporioides (Anthracnose fungus) (Glomerella cingulata)	0.558	2.1e-105	comp43791_c0::comp43791_c0_seq5::g.61463::m.61463
-1.4945	5.73e-09	A0A1Q9CA15	alpha-1,2-Mannosidase (EC 3.2.1.-)	S. microadriaticum	0.35	0	comp10435_c0::comp10435_c0_seq1::g.6710::m.6710
-1.49808	2.81e-09	O13755	Fumarate reductase (FRDS) (EC 1.3.1.6) (FAD-dependent oxidoreductase) (NADH-dependent fumarate reductase)	Schizosaccharomyces pombe (strain 972 / ATCC 24843) (Fission yeast)	0.544	1.9e-18	comp39606_c0::comp39606_c0_seq1::g.49876::m.49876
-1.50653	0.000357748	Q11VZ3	Ketol-acid reductoisomerase (NADP(+)) (KARI) (EC 1.1.1.86) (Acetohydroxy-acid isomeroreductase) (AHIR) (Alpha-keto-beta-hydroxylacyl reductoisomerase) (Ketol-acid reductoisomerase type 2) (Ketol-acid reductoisomerase type II)	Cytophaga hutchinsonii (strain ATCC 33406 / DSM 1761 / CIP 103989 / NBRC 15051 / NCIMB 9469 / D465)	0.746	6.7e-215	comp30707_c0::comp30707_c0_seq1::g.31585::m.31585
-1.50688	1.02e-05	Q00955	Acetyl-CoA carboxylase (ACC) (EC 6.4.1.2) (Fatty acid synthetase 3) (mRNA transport-defective protein 7) [Includes: Biotin carboxylase (EC 6.3.4.14)]	Saccharomyces cerevisiae (strain ATCC 204508 / S288c) (Baker's yeast)	0.429	1.4e-33	comp43779_c0::comp43779_c0_seq1::g.61417::m.61417
-1.51489	6.23e-10	C5K5B7	Uncharacterized protein	Perkinsus marinus (strain ATCC 50983 / TXsc)	0.611	1.3e-92	comp45690_c0::comp45690_c0_seq1::g.64323::m.64323
-1.51734	9.87e-07	P93664	Light-harvesting complex stress-related protein 1, chloroplastic (Chlorophyll a-b binding protein LHCSR1)	Chlamydomonas reinhardtii (Chlamydomonas smithii)	0.369	5.9e-13	comp34756_c0::comp34756_c0_seq3::g.39313::m.39313
-1.52225	1.22e-06	I1K0K6	Elongation factor G-2, chloroplastic (cEF-G 2)	Glycine max (Soybean) (Glycine hispida)	0.636	3.1e-259	comp10005_c0::comp10005_c0_seq1::g.6279::m.6279
-1.53271	7.32e-06	P55738	Caroteno-chlorophyll a-c-binding protein (Fragment)	Amphidinium carterae (Dinoflagellate)	0.647	1.1e-19	comp38690_c0::comp38690_c0_seq1::g.47738::m.47738
-1.55686	0.000856491	A0A1Q9DVV4	Heterogeneous nuclear ribonucleoprotein U-like protein 1	S. microadriaticum	0.645	5.7e-165	comp44314_c0::comp44314_c0_seq1::g.63418::m.63418
-1.56675	1.35e-09	A0A1Q9CUK2	GDP-mannose transporter GONST5	S. microadriaticum	0.691	4.8e-108	comp35388_c0::comp35388_c0_seq1::g.40531::m.40531
-1.57248	4.73e-05	Q05972	60 kDa chaperonin 1 (GroEL protein 1) (Protein Cpn60 1)	Synechocystis sp. (strain PCC 6803 / Kazusa)	0.608	2.7e-173	comp38028_c0::comp38028_c0_seq1::g.46225::m.46225
-1.58029	1.35e-08	P49199	40S ribosomal protein S8	Oryza sativa subsp. japonica (Rice)	0.615	1.1e-56	comp39228_c0::comp39228_c0_seq1::g.48969::m.48969
-1.58673	1.74e-07	A0A1Q9C975	Uncharacterized protein	S. microadriaticum	0.676	1.1e-19	comp34150_c0::comp34150_c0_seq1::g.38040::m.38040
-1.60163	2.35e-07	A0A1Q9E984	rRNA adenine N(6)-methyltransferase (EC 2.1.1.-)	S. microadriaticum	0.508	0	comp36096_c0::comp36096_c0_seq1::g.42038::m.42038
-1.63171	1.92e-07	A0A1Q9DSU2	30S ribosomal protein S1	S. microadriaticum	0.572	2.6e-188	comp42556_c0::comp42556_c0_seq1::g.57642::m.57642
-1.66203	6.57e-07	Q42290	Probable mitochondrial-processing peptidase subunit beta, mitochondrial (EC 3.4.24.64) (Beta-MPP) (Complex III subunit I) (Core protein I) (Cytochrome b-c1 complex subunit 1, mitochondrial) (Ubiquinol-cytochrome c oxidoreductase core protein 1)	Arabidopsis thaliana (Mouse-ear cress)	0.357	1.6e-71	comp20644_c0::comp20644_c0_seq1::g.18262::m.18262
-1.70733	1.01e-05	H6WBA6	Uncharacterized protein	Vaucheria litorea (Yellow-green alga)	0.362	2e-24	comp10030_c0::comp10030_c0_seq1::g.6312::m.6312
-1.70837	1.44e-08	Q9LK25	Prohibitin-4, mitochondrial (Atphb4)	Arabidopsis thaliana (Mouse-ear cress)	0.536	7.9e-80	comp35006_c0::comp35006_c0_seq1::g.39768::m.39768
-1.70918	6.32e-11	P42824	DnaJ protein homolog 2	Allium porrum (Leek) (Allium ampeloprasum var. porrum)	0.474	7.2e-12	comp19428_c0::comp19428_c0_seq1::g.16825::m.16825
-1.71523	3.78e-07	Q84K11	Serine/threonine-protein phosphatase 5 (EC 3.1.3.16) (LePP5)	Solanum lycopersicum (Tomato) (Lycopersicon esculentum)	0.388	8.7e-67	comp27895_c0::comp27895_c0_seq1::g.26952::m.26952
-1.72071	2.57e-07	A8MJT5	3-hydroxyacyl-[acyl-carrier-protein] dehydratase FabZ (EC 4.2.1.59) ((3R)-hydroxymyristoyl-[acyl-carrier-protein] dehydratase) ((3R)-hydroxymyristoyl-ACP dehydrase) (Beta-hydroxyacyl-ACP dehydratase)	Alkaliphilus oremlandii (strain OhILAs) (Clostridium oremlandii (strain OhILAs))	0.628	1.1e-37	comp9008_c0::comp9008_c0_seq1::g.5056::m.5056
-1.7297	2.08e-05	Q06FV3	ATP synthase subunit beta, chloroplastic (EC 7.1.2.2) (ATP synthase F1 sector subunit beta) (F-ATPase subunit beta)	Pelargonium hortorum (Common geranium) (Pelargonium inquinans x Pelargonium zonale)	0.685	5.3e-135	comp39296_c0::comp39296_c0_seq1::g.49153::m.49153
-1.73255	5.21e-07	O65502	Protein HIGH CHLOROPHYLL FLUORESCENCE PHENOTYPE 244, chloroplastic	Arabidopsis thaliana (Mouse-ear cress)	0.494	6.3e-86	comp47254_c0::comp47254_c0_seq1::g.65395::m.65395
-1.75341	0.0014985	Q59754	Pyruvate, phosphate dikinase (EC 2.7.9.1) (Pyruvate, orthophosphate dikinase)	Rhizobium meliloti (strain 1021) (Ensifer meliloti) (Sinorhizobium meliloti)	0.644	0	comp44106_c0::comp44106_c0_seq1::g.62846::m.62846
-1.76143	0.00038845	O78410	ATP-dependent Clp protease ATP-binding subunit ClpA homolog	Guillardia theta (Cryptophyte) (Cryptomonas phi)	0.581	3.2e-272	comp41768_c0::comp41768_c0_seq1::g.55429::m.55429
-1.7629	1.98e-06	Q02KR1	Phosphoenolpyruvate synthase (PEP synthase) (EC 2.7.9.2) (Pyruvate, water dikinase)	Pseudomonas aeruginosa (strain UCBPP-PA14)	0.617	2e-281	comp43938_c0::comp43938_c0_seq1::g.62101::m.62101
-1.78468	3.39e-10	P61286	Polyadenylate-binding protein 1 (PABP-1) (Poly(A)-binding protein 1)	Bos taurus (Bovine)	0.544	6.4e-113	comp18175_c0::comp18175_c0_seq2::g.15374::m.15374
-1.83505	5.21e-07	P42770	Glutathione reductase, chloroplastic (GR) (GRase) (EC 1.8.1.7) (Protein EMBRYO DEFECTIVE 2360)	Arabidopsis thaliana (Mouse-ear cress)	0.558	1.7e-137	comp35335_c0::comp35335_c0_seq1::g.40420::m.40420
-1.85723	1.58e-06	A0A1Q9CS00	Uncharacterized protein	S. microadriaticum	0.299	2e-51	comp33953_c0::comp33953_c0_seq8::g.37689::m.37689
-1.8707	1.8e-11	A0A1Q9D6C9	Oxalate decarboxylase OxdD	S. microadriaticum	0.844	3.9e-198	comp35552_c0::comp35552_c0_seq1::g.40864::m.40864
-1.88172	1.02e-09	A0A1Q9DJB0	Uncharacterized protein	S. microadriaticum	0.49	9.8e-64	comp45855_c0::comp45855_c0_seq1::g.64433::m.64433
-1.9019	1.45e-12	Q40300	Fucoxanthin-chlorophyll a-c binding protein F, chloroplastic (Fragment)	Macrocystis pyrifera (Giant kelp) (Fucus pyrifer)	0.44	1.7e-29	comp42410_c0::comp42410_c0_seq2::g.57236::m.57236
-1.93303	0.00265907	Q50EK1	Cytochrome P450 716B1 (EC 1.14.-.-) (Cytochrome P450 CYPA1)	Picea sitchensis (Sitka spruce) (Pinus sitchensis)	0.244	6.5e-23	comp7235_c0::comp7235_c0_seq1::g.2944::m.2944
-2.00705	2.27e-15	P42644	14-3-3-like protein GF14 psi (General regulatory factor 3) (Protein RARE COLD INDUCIBLE 1A)	Arabidopsis thaliana (Mouse-ear cress)	0.657	2.7e-81	comp43054_c0::comp43054_c0_seq4::g.59077::m.59077
-2.01385	4.17e-06	Q91896	14-3-3 protein zeta	Xenopus laevis (African clawed frog)	0.461	8.5e-48	comp33436_c0::comp33436_c0_seq1::g.36683::m.36683
-2.03035	1.73e-08	Q00766	Glycogen phosphorylase 1 (GP1) (EC 2.4.1.1)	Dictyostelium discoideum (Slime mold)	0.516	2.4e-143	comp34292_c0::comp34292_c0_seq1::g.38348::m.38348
-2.04282	8.68e-07	Q9LV03	Glutamate synthase 1 [NADH], chloroplastic (EC 1.4.1.14) (NADH-dependent glutamate synthase 1) (NADH-GOGAT 1)	Arabidopsis thaliana (Mouse-ear cress)	0.512	0	comp40915_c1::comp40915_c1_seq3::g.53222::m.53222
-2.04902	2.79e-10	A0A1Q9E5L6	Uncharacterized protein	S. microadriaticum	0.579	5e-15	comp19847_c0::comp19847_c0_seq2::g.17248::m.17248
-2.04944	5.21e-07	Q9LJL3	Presequence protease 1, chloroplastic/mitochondrial (AtPreP1) (PreP 1) (EC 3.4.24.-) (Zinc metalloprotease 1) (AtZnMP1)	Arabidopsis thaliana (Mouse-ear cress)	0.499	3.7e-274	comp43297_c0::comp43297_c0_seq1::g.59817::m.59817
-2.05628	5.37e-05	Q9STX5	Endoplasmin homolog (Glucose-regulated protein 94 homolog) (GRP-94 homolog) (Heat shock protein 90-7) (AtHSP90.7) (AtHsp90-7) (Protein SHEPHERD)	Arabidopsis thaliana (Mouse-ear cress)	0.496	1.9e-179	comp42182_c0::comp42182_c0_seq2::g.56602::m.56602
-2.07596	0.000815661	Q8DHU4	Protein translocase subunit SecA	Thermosynechococcus elongatus (strain BP-1)	0.462	2.5e-205	comp10574_c0::comp10574_c0_seq1::g.6875::m.6875
-2.13225	4.16e-07	Q5KYS6	Xylose isomerase (EC 5.3.1.5)	Geobacillus kaustophilus (strain HTA426)	0.517	1.5e-128	comp8965_c0::comp8965_c0_seq1::g.5003::m.5003
-2.23622	0.000353848	A0A1Q9CB91	Uncharacterized protein	S. microadriaticum	0.536	1.3e-110	comp44107_c0::comp44107_c0_seq1::g.62851::m.62851
-2.24817	6.62e-09	Q75JD5	Phosphoenolpyruvate carboxykinase (ATP) (EC 4.1.1.49)	Dictyostelium discoideum (Slime mold)	0.662	1.2e-206	comp44604_c0::comp44604_c0_seq1::g.63639::m.63639
-2.53025	1.02e-09	O75643	U5 small nuclear ribonucleoprotein 200 kDa helicase (EC 3.6.4.13) (Activating signal cointegrator 1 complex subunit 3-like 1) (BRR2 homolog) (U5 snRNP-specific 200 kDa protein) (U5-200KD)	Homo sapiens (Human)	0.549	0	comp30891_c0::comp30891_c0_seq1::g.31910::m.31910
-2.64275	9.87e-07	Q55393	Diflavin flavoprotein A 1 (EC 1.-.-.-) (NADH:oxygen oxidoreductase) (SsATF573)	Synechocystis sp. (strain PCC 6803 / Kazusa)	0.472	5.9e-147	comp31165_c0::comp31165_c0_seq1::g.32364::m.32364
-2.64678	1.8e-09	P09622	Dihydrolipoyl dehydrogenase, mitochondrial (EC 1.8.1.4) (Dihydrolipoamide dehydrogenase) (Glycine cleavage system L protein)	Homo sapiens (Human)	0.575	7.5e-150	comp11774_c0::comp11774_c0_seq1::g.8289::m.8289
-2.64994	2.84e-13	P53395	Lipoamide acyltransferase component of branched-chain alpha-keto acid dehydrogenase complex, mitochondrial (EC 2.3.1.168) (Branched-chain alpha-keto acid dehydrogenase complex component E2) (BCKAD-E2) (BCKADE2) (Dihydrolipoamide acetyltransferase component of branched-chain alpha-keto acid dehydrogenase complex) (Dihydrolipoamide branched chain transacylase) (Dihydrolipoyllysine-residue (2-methyl…	Mus musculus (Mouse)	0.383	7.8e-73	comp27135_c0::comp27135_c0_seq2::g.25800::m.25800
-2.90119	4.61e-10	Q8NNF6	Pyruvate dehydrogenase E1 component (E1p) (PDH E1 component) (EC 1.2.4.1)	Corynebacterium glutamicum (strain ATCC 13032 / DSM 20300 / BCRC 11384 / JCM 1318 / LMG 3730 / NCIMB 10025)	0.496	1.6e-234	comp19077_c0::comp19077_c0_seq1::g.16440::m.16440
-3.04214	2.84e-13	O78516	ATP-dependent zinc metalloprotease FtsH (EC 3.4.24.-)	Guillardia theta (Cryptophyte) (Cryptomonas phi)	0.713	2.8e-100	comp10229_c0::comp10229_c0_seq1::g.6473::m.6473
-3.21725	1.86e-12	Q76NM6	V-type proton ATPase catalytic subunit A (V-ATPase subunit A) (EC 7.1.2.2) (V-ATPase 69 kDa subunit) (Vacuolar proton pump subunit alpha)	Plasmodium falciparum (isolate 3D7)	0.646	2.3e-230	comp10278_c0::comp10278_c0_seq1::g.6530::m.6530
-3.22575	1.92e-19	A0A1Q9EXN6	Ras-related protein Rab-34	S. microadriaticum	0.598	1.4e-44	comp38835_c0::comp38835_c0_seq1::g.48072::m.48072
-3.88853	7.58e-21	A0A1Q9ENV6	Uncharacterized protein	S. microadriaticum	0.39	2.3e-102	comp12547_c0::comp12547_c0_seq1::g.9291::m.9291
-3.90495	2.49e-09	A0A1Q9D9X1	Carbonic anhydrase 2	S. microadriaticum	0.547	3.6e-31	comp26885_c0::comp26885_c0_seq1::g.25459::m.25459
-3.95871	3.57e-09	Q9I262	Carbonic anhydrase (EC 4.2.1.1) (Carbonate dehydratase)	Pseudomonas aeruginosa (strain ATCC 15692 / DSM 22644 / CIP 104116 / JCM 14847 / LMG 12228 / 1C / PRS 101 / PAO1)	0.286	4e-10	comp43646_c0::comp43646_c0_seq5::g.60991::m.60991
-4.56456	5.92e-26	A0A1Q9ERG9	Uncharacterized protein	S. microadriaticum	0.677	1.8e-120	comp39925_c0::comp39925_c0_seq1::g.50667::m.50667
-4.92665	1.58e-25	A0A1Q9EB59	Uncharacterized protein	S. microadriaticum	0.4	6e-73	comp43970_c0::comp43970_c0_seq1::g.62271::m.62271
Free-living	8.5e-10	Q55FN7	2-oxoisovalerate dehydrogenase subunit beta, mitochondrial (EC 1.2.4.4) (3-methyl-2-oxobutanoate dehydrogenase) (Branched-chain alpha-keto acid dehydrogenase E1 component beta chain) (BCKDE1B) (BCKDH E1-beta)	Dictyostelium discoideum (Slime mold)	0.64	6.9e-126	comp18648_c0::comp18648_c0_seq1::g.15948::m.15948
Free-living	4.37e-07	O48844	26S proteasome non-ATPase regulatory subunit 1 homolog A (26S proteasome regulatory subunit RPN2a) (AtRPN2a) (26S proteasome regulatory subunit S1 homolog A)	Arabidopsis thaliana (Mouse-ear cress)	0.453	2.2e-223	comp38926_c0::comp38926_c0_seq1::g.48266::m.48266
Free-living	0.0015035	Q9SSB5	26S proteasome regulatory subunit 7 homolog A (26S proteasome AAA-ATPase subunit RPT1a) (26S proteasome subunit 7 homolog A) (Regulatory particle triple-A ATPase subunit 1a)	Arabidopsis thaliana (Mouse-ear cress)	0.77	1.8e-190	comp48091_c0::comp48091_c0_seq1::g.66050::m.66050
Free-living	2.04e-08	Q9C5U3	26S proteasome regulatory subunit 8 homolog A (26S proteasome AAA-ATPase subunit RPT6a) (26S proteasome subunit 8 homolog A) (Regulatory particle triple-A ATPase subunit 6a)	Arabidopsis thaliana (Mouse-ear cress)	0.778	4.5e-172	comp46339_c0::comp46339_c0_seq1::g.64736::m.64736
Free-living	0.0492957	A2C033	50S ribosomal protein L1	Prochlorococcus marinus (strain NATL1A)	0.368	6e-34	comp40217_c0::comp40217_c0_seq1::g.51425::m.51425
Free-living	0.000138257	P39023	60S ribosomal protein L3 (HIV-1 TAR RNA-binding protein B) (TARBP-B) (Large ribosomal subunit protein uL3)	Homo sapiens (Human)	0.662	1.4e-146	comp10344_c0::comp10344_c0_seq1::g.6596::m.6596
Free-living	0.00749865	A0A1Q9D1Y5	AAA domain-containing protein	S. microadriaticum	0.595	2.6e-182	comp44076_c0::comp44076_c0_seq3::g.62736::m.62736
Free-living	6.13e-10	A0A1Q9D1Y5	AAA domain-containing protein	S. microadriaticum	0.595	2.6e-182	comp44102_c0::comp44102_c0_seq3::g.62838::m.62838
Free-living	2.92e-06	A0A1Q9D880	Acetolactate synthase, mitochondrial	S. microadriaticum	0.843	3.8e-243	comp38975_c0::comp38975_c0_seq1::g.48382::m.48382
Free-living	0.0172986	O04866	Acetylornithine aminotransferase, mitochondrial (ACOAT) (EC 2.6.1.11) (Acetylornithine transaminase) (AOTA)	Alnus glutinosa (European alder) (Betula alnus var. glutinosa)	0.51	1.2e-104	comp38676_c0::comp38676_c0_seq1::g.47701::m.47701
Free-living	3.98e-05	A0A1Q9DDC2	Acyl-CoA-binding domain-containing protein 2	S. microadriaticum	0.403	0	comp44001_c0::comp44001_c0_seq2::g.62413::m.62413
Free-living	0.00162987	A0A1Q9E3A6	Adenosine deaminase	S. microadriaticum	0.605	3.9e-97	comp34041_c0::comp34041_c0_seq1::g.37835::m.37835
Free-living	0.00157149	A0A3B0C1P5	ADP-ribosylglycohydrolase family protein	Ulvibacterium marinum	0.524	1.7e-109	comp10014_c0::comp10014_c0_seq1::g.6292::m.6292
Free-living	0.000473723	P79896	Alcohol dehydrogenase class-3 (EC 1.1.1.1) (Alcohol dehydrogenase class-III) (Glutathione-dependent formaldehyde dehydrogenase) (FALDH) (FDH) (GSH-FDH) (EC 1.1.1.-) (S-(hydroxymethyl)glutathione dehydrogenase) (EC 1.1.1.284)	Sparus aurata (Gilthead sea bream)	0.637	1.6e-97	comp36240_c0::comp36240_c0_seq1::g.42349::m.42349
Free-living	0.00777864	A0A1Q9CA15	alpha-1,2-Mannosidase (EC 3.2.1.-)	S. microadriaticum	0.35	0	comp37635_c0::comp37635_c0_seq1::g.45282::m.45282
Free-living	0.027205	P21567	Alpha-amylase (EC 3.2.1.1)	Saccharomycopsis fibuligera (Yeast)	0.279	4.1e-47	comp45956_c0::comp45956_c0_seq1::g.64508::m.64508
Free-living	3.76e-06	Q9P999	Alpha-xylosidase (EC 3.2.1.177)	Saccharolobus solfataricus (strain ATCC 35092 / DSM 1617 / JCM 11322 / P2) (Sulfolobus solfataricus)	0.378	3.9e-109	comp54169_c0::comp54169_c0_seq1::g.70890::m.70890
Free-living	4.61e-06	Q6Z6L4	Aminopeptidase M1-A (EC 3.4.11.2) (Alpha-aminoacylpeptide hydrolase)	Oryza sativa subsp. japonica (Rice)	0.399	1.3e-168	comp42309_c0::comp42309_c0_seq1::g.56953::m.56953
Free-living	0.000999188	A0A1Q9F469	Ankyrin repeat domain-containing protein 17	S. microadriaticum	0.489	1.6e-96	comp32562_c0::comp32562_c0_seq1::g.35008::m.35008
Free-living	0.039593	Q0ZHH6	Atlastin-3 (EC 3.6.5.-)	Rattus norvegicus (Rat)	0.304	1.4e-34	comp37664_c0::comp37664_c0_seq1::g.45373::m.45373
Free-living	0.00027873	A0A1Q9DIM7	ATP-dependent RNA helicase SUB2	S. microadriaticum	0.589	5.4e-234	comp23702_c0::comp23702_c0_seq1::g.21559::m.21559
Free-living	2.66e-07	A0A1Q9DIM7	ATP-dependent RNA helicase SUB2	S. microadriaticum	0.589	5.4e-234	comp42827_c0::comp42827_c0_seq1::g.58368::m.58368
Free-living	0.000473723	O78516	ATP-dependent zinc metalloprotease FtsH (EC 3.4.24.-)	Guillardia theta (Cryptophyte) (Cryptomonas phi)	0.713	2.8e-100	comp43895_c0::comp43895_c0_seq2::g.61894::m.61894
Free-living	3.21e-10	Q9LY32	ATPase 7, plasma membrane-type (EC 7.1.2.1) (Proton pump 7)	Arabidopsis thaliana (Mouse-ear cress)	0.344	4.4e-100	comp40161_c0::comp40161_c0_seq1::g.51278::m.51278
Free-living	2.49e-05	A8JGB0	ATPase ARSA1 (Cr-ArsA1) (EC 3.6.-.-) (Arsenical pump-driving ATPase homolog 1) (Arsenite-stimulated ATPase homolog 1) (Protein ANTENNA SIZE MUTANT 1)	Chlamydomonas reinhardtii (Chlamydomonas smithii)	0.325	2.8e-71	comp42613_c0::comp42613_c0_seq1::g.57811::m.57811
Free-living	0.00111622	Q25BW5	Beta-glucosidase 1A (EC 3.2.1.21) (Cellobiase 1A)	Phanerochaete chrysosporium (White-rot fungus) (Sporotrichum pruinosum)	0.479	1.4e-122	comp40271_c0::comp40271_c0_seq1::g.51552::m.51552
Free-living	2.01e-05	P28668	Bifunctional glutamate/proline--tRNA ligase (Bifunctional aminoacyl-tRNA synthetase) [Includes: Glutamate--tRNA ligase (EC 6.1.1.17) (Glutamyl-tRNA synthetase); Proline--tRNA ligase (EC 6.1.1.15) (Prolyl-tRNA synthetase) (ProRS)]	Drosophila melanogaster (Fruit fly)	0.54	9.1e-157	comp40178_c0::comp40178_c0_seq2::g.51325::m.51325
Free-living	0.000148788	Q2TBP7	c-Myc-binding protein (Associate of Myc 1) (AMY-1)	Bos taurus (Bovine)	0.523	2.3e-13	comp47054_c0::comp47054_c0_seq1::g.65233::m.65233
Free-living	0.00777864	Q7RAV5	Calcium-dependent protein kinase 3 (EC 2.7.11.1)	Plasmodium yoelii yoelii	0.367	6.6e-43	comp30814_c0::comp30814_c0_seq1::g.31787::m.31787
Free-living	2.81e-05	O34431	Calcium-transporting ATPase (EC 7.2.2.10) (Calcium pump)	Bacillus subtilis (strain 168)	0.348	1.9e-126	comp42825_c0::comp42825_c0_seq1::g.58367::m.58367
Free-living	1.26e-07	O34431	Calcium-transporting ATPase (EC 7.2.2.10) (Calcium pump)	Bacillus subtilis (strain 168)	0.348	1.9e-126	comp43325_c0::comp43325_c0_seq1::g.59905::m.59905
Free-living	0.00162987	P92939	Calcium-transporting ATPase 1, endoplasmic reticulum-type (EC 7.2.2.10)	Arabidopsis thaliana (Mouse-ear cress)	0.548	5.3e-299	comp38667_c0::comp38667_c0_seq1::g.47684::m.47684
Free-living	0.00027873	O14448	cAMP-dependent protein kinase regulatory subunit (PKA regulatory subunit)	Magnaporthe oryzae (strain 70-15 / ATCC MYA-4617 / FGSC 8958) (Rice blast fungus) (Pyricularia oryzae)	0.416	2.2e-51	comp45977_c0::comp45977_c0_seq1::g.64513::m.64513
Free-living	1.92e-10	Q9I262	Carbonic anhydrase (EC 4.2.1.1) (Carbonate dehydratase)	Pseudomonas aeruginosa (strain ATCC 15692 / DSM 22644 / CIP 104116 / JCM 14847 / LMG 12228 / 1C / PRS 101 / PAO1)	0.286	4e-10	comp44894_c0::comp44894_c0_seq1::g.63811::m.63811
Free-living	4e-06	A0A1Q9CS65	Carbonic anhydrase 2	S. microadriaticum	0.636	5.3e-88	comp1683_c0::comp1683_c0_seq1::g.658::m.658
Free-living	0.00162987	A0A1Q9E229	Carboxypeptidase (EC 3.4.16.-)	S. microadriaticum	0.833	1.7e-33	comp52498_c0::comp52498_c0_seq1::g.69532::m.69532
Free-living	0.00157149	A0A1Q9E0Y3	Carrier domain-containing protein	S. microadriaticum	0.71	6.4e-248	comp8867_c0::comp8867_c0_seq1::g.4876::m.4876
Free-living	0.00026389	P43510	Cathepsin B-like cysteine proteinase 6 (EC 3.4.22.-) (Cysteine protease-related 6)	Caenorhabditis elegans	0.329	1.4e-25	comp38785_c0::comp38785_c0_seq1::g.47950::m.47950
Free-living	8.48e-11	B0S1F7	Chaperone protein DnaJ	Finegoldia magna (strain ATCC 29328 / DSM 20472 / WAL 2508) (Peptostreptococcus magnus)	0.452	6.5e-11	comp42837_c0::comp42837_c0_seq1::g.58399::m.58399
Free-living	0.000252948	Q7NDG8	Chaperone protein DnaJ	Gloeobacter violaceus (strain ATCC 29082 / PCC 7421)	0.424	2.3e-55	comp27163_c0::comp27163_c0_seq1::g.25833::m.25833
Free-living	0.00027873	Q24VT7	Chaperone protein HtpG (Heat shock protein HtpG) (High temperature protein G)	Desulfitobacterium hafniense (strain Y51)	0.418	2.5e-133	comp18302_c0::comp18302_c0_seq2::g.15546::m.15546
Free-living	0.000410907	Q8H0W1	Chloroplast processing peptidase (EC 3.4.21.89) (Signal peptidase I-3)	Arabidopsis thaliana (Mouse-ear cress)	0.474	2.7e-42	comp52186_c0::comp52186_c0_seq1::g.69249::m.69249
Free-living	0.00162987	P32749	Cholinesterase (EC 3.1.1.8) (Acylcholine acylhydrolase) (Butyrylcholine esterase) (Choline esterase II) (Pseudocholinesterase)	Bos taurus (Bovine)	0.272	1.3e-31	comp38877_c0::comp38877_c0_seq1::g.48160::m.48160
Free-living	7.01e-10	Q13112	Chromatin assembly factor 1 subunit B (CAF-1 subunit B) (Chromatin assembly factor I p60 subunit) (CAF-I 60 kDa subunit) (CAF-I p60) (M-phase phosphoprotein 7)	Homo sapiens (Human)	0.249	7.1e-08	comp37302_c0::comp37302_c0_seq1::g.44546::m.44546
Free-living	1.58e-11	A0A059TC02	Cinnamoyl-CoA reductase 1 (PhCCR1) (EC 1.2.1.44) (Coniferylaldehyde synthase) (EC 1.2.1.-)	Petunia hybrida (Petunia)	0.342	1.4e-31	comp16780_c0::comp16780_c0_seq1::g.13771::m.13771
Free-living	0.00162987	Q9U4N3	Coatomer subunit beta (Beta-coat protein) (Beta-COP)	Toxoplasma gondii	0.439	2.9e-233	comp47848_c0::comp47848_c0_seq1::g.65853::m.65853
Free-living	2.62e-08	Q0WW26	Coatomer subunit gamma (Gamma-coat protein) (Gamma-COP)	Arabidopsis thaliana (Mouse-ear cress)	0.436	3.8e-192	comp43552_c0::comp43552_c0_seq1::g.60658::m.60658
Free-living	3.54e-05	O65902	Cyclase-associated protein 1 (AtCAP1) (Adenylyl cyclase-associated protein)	Arabidopsis thaliana (Mouse-ear cress)	0.296	3.6e-35	comp30126_c0::comp30126_c0_seq1::g.30636::m.30636
Free-living	2.9e-07	Q9X2F4	Cyclomaltodextrinase (EC 3.2.1.54) (Maltodextrin glucosidase) (TMG)	Thermotoga maritima (strain ATCC 43589 / MSB8 / DSM 3109 / JCM 10099)	0.334	6.6e-60	comp40973_c0::comp40973_c0_seq1::g.53372::m.53372
Free-living	0.00651281	Q9Y697	Cysteine desulfurase, mitochondrial (EC 2.8.1.7)	Homo sapiens (Human)	0.63	1.9e-144	comp44725_c0::comp44725_c0_seq1::g.63707::m.63707
Free-living	2.98e-06	O23365	Cytochrome P450 97B3, chloroplastic (EC 1.14.-.-)	Arabidopsis thaliana (Mouse-ear cress)	0.475	8e-136	comp38752_c0::comp38752_c0_seq1::g.47878::m.47878
Free-living	0.0011778	Q0SF06	D-inositol 3-phosphate glycosyltransferase (EC 2.4.1.250) (N-acetylglucosamine-inositol-phosphate N-acetylglucosaminyltransferase) (GlcNAc-Ins-P N-acetylglucosaminyltransferase)	Rhodococcus jostii (strain RHA1)	0.247	2e-15	comp34485_c0::comp34485_c0_seq1::g.38785::m.38785
Free-living	1.98e-06	Q53RK8	DEAD-box ATP-dependent RNA helicase 21 (EC 3.6.4.13)	Oryza sativa subsp. japonica (Rice)	0.519	1.4e-160	comp14146_c0::comp14146_c0_seq1::g.11052::m.11052
Free-living	0.0314106	A0A1Q9EEJ5	Developmentally-regulated G-protein 2	S. microadriaticum	0.862	9.2e-261	comp26073_c0::comp26073_c0_seq1::g.24284::m.24284
Free-living	2.04e-08	Q9FFN7	Diacylglycerol kinase 2 (AtDGK2) (DAG kinase 2) (EC 2.7.1.107) (Diglyceride kinase 2) (DGK 2)	Arabidopsis thaliana (Mouse-ear cress)	0.298	1.6e-08	comp50566_c0::comp50566_c0_seq1::g.67947::m.67947
Free-living	0.000226615	Q49XM4	Dihydrolipoyllysine-residue succinyltransferase component of 2-oxoglutarate dehydrogenase complex (EC 2.3.1.61) (2-oxoglutarate dehydrogenase complex component E2) (OGDC-E2) (Dihydrolipoamide succinyltransferase component of 2-oxoglutarate dehydrogenase complex)	Staphylococcus saprophyticus subsp. saprophyticus (strain ATCC 15305 / DSM 20229 / NCIMB 8711 / NCTC 7292 / S-41)	0.455	1e-09	comp54950_c0::comp54950_c0_seq1::g.71575::m.71575
Free-living	7.01e-10	V5YMB3	Dipeptidyl aminopeptidase BIII (DAP BIII) (EC 3.4.14.-)	Pseudoxanthomonas mexicana	0.279	1.1e-27	comp37186_c0::comp37186_c0_seq1::g.44314::m.44314
Free-living	0.00749865	Q7SXN5	Dynamin-1-like protein (EC 3.6.5.5)	Danio rerio (Zebrafish) (Brachydanio rerio)	0.335	1.3e-92	comp49639_c0::comp49639_c0_seq1::g.67243::m.67243
Free-living	3.05e-10	Q9VHS8	Eukaryotic initiation factor 4A-III (eIF-4A-III) (eIF4A-III) (EC 3.6.4.13)	Drosophila melanogaster (Fruit fly)	0.794	2e-180	comp46851_c0::comp46851_c0_seq1::g.65088::m.65088
Free-living	0.000148788	P41091	Eukaryotic translation initiation factor 2 subunit 3 (EC 3.6.5.3) (Eukaryotic translation initiation factor 2 subunit gamma X) (eIF-2-gamma X) (eIF-2gX)	Homo sapiens (Human)	0.681	3.1e-177	comp45501_c0::comp45501_c0_seq1::g.64205::m.64205
Free-living	0.0206823	P42525	Extracellular signal-regulated kinase 1 (ERK1) (EC 2.7.11.24) (MAP kinase 1)	Dictyostelium discoideum (Slime mold)	0.373	5.4e-67	comp38788_c0::comp38788_c0_seq1::g.47960::m.47960
Free-living	3.98e-05	A0A1Q9F7C8	Fructose-bisphosphate aldolase (EC 4.1.2.13)	S. microadriaticum	0.453	2e-59	comp36025_c0::comp36025_c0_seq1::g.41893::m.41893
Free-living	0.00733145	A5PKH3	Fumarylacetoacetase (FAA) (EC 3.7.1.2) (Beta-diketonase) (Fumarylacetoacetate hydrolase)	Bos taurus (Bovine)	0.577	1.1e-127	comp9054_c0::comp9054_c0_seq1::g.5118::m.5118
Free-living	2.63e-05	A5CZ28	Gamma-glutamyl phosphate reductase (GPR) (EC 1.2.1.41) (Glutamate-5-semialdehyde dehydrogenase) (Glutamyl-gamma-semialdehyde dehydrogenase) (GSA dehydrogenase)	Pelotomaculum thermopropionicum (strain DSM 13744 / JCM 10971 / SI)	0.502	2.8e-111	comp40548_c0::comp40548_c0_seq1::g.52250::m.52250
Free-living	2.42e-10	P0AC90	GDP-mannose 4,6-dehydratase (EC 4.2.1.47) (GDP-D-mannose dehydratase)	Escherichia coli O157:H7	0.642	8.9e-129	comp13847_c0::comp13847_c0_seq1::g.10716::m.10716
Free-living	0.0361166	R1D180	Glucosamine_iso domain-containing protein	Emiliania huxleyi (Pontosphaera huxleyi)	0.57	1.7e-63	comp14470_c0::comp14470_c0_seq1::g.11368::m.11368
Free-living	0.0286449	Q9LV03	Glutamate synthase 1 [NADH], chloroplastic (EC 1.4.1.14) (NADH-dependent glutamate synthase 1) (NADH-GOGAT 1)	Arabidopsis thaliana (Mouse-ear cress)	0.512	0	comp40184_c0::comp40184_c0_seq1::g.51344::m.51344
Free-living	0.00733145	P43783	Glutathione reductase (GR) (GRase) (EC 1.8.1.7)	Haemophilus influenzae (strain ATCC 51907 / DSM 11121 / KW20 / Rd)	0.499	1.4e-116	comp39169_c0::comp39169_c0_seq1::g.48835::m.48835
Free-living	0.00826591	P46436	Glutathione S-transferase 1 (EC 2.5.1.18) (GST class-sigma)	Ascaris suum (Pig roundworm) (Ascaris lumbricoides)	0.313	1.5e-21	comp43454_c0::comp43454_c0_seq1::g.60332::m.60332
Free-living	0.00106133	P00502	Glutathione S-transferase alpha-1 (EC 2.5.1.18) (13-hydroperoxyoctadecadienoate peroxidase) (EC 1.11.1.-) (Androst-5-ene-3,17-dione isomerase) (EC 5.3.3.-) (GST 1-1) (GST 1a-1a) (GST A1-1) (GST B) (Glutathione S-transferase Ya-1) (GST Ya1) (Ligandin)	Rattus norvegicus (Rat)	0.284	9.7e-10	comp51815_c0::comp51815_c0_seq1::g.68941::m.68941
Free-living	3.98e-05	Q9S7C0	Heat shock 70 kDa protein 14 (Heat shock protein 70-14) (AtHsp70-14) (Heat shock protein 91)	Arabidopsis thaliana (Mouse-ear cress)	0.354	1.4e-121	comp15118_c0::comp15118_c0_seq1::g.11985::m.11985
Free-living	5.86e-08	F4JMJ1	Heat shock 70 kDa protein 17 (Heat shock protein 70-17) (AtHsp70-17)	Arabidopsis thaliana (Mouse-ear cress)	0.261	4.4e-58	comp40680_c0::comp40680_c0_seq1::g.52583::m.52583
Free-living	0.0286449	G4N296	Highly reducing polyketide synthase 19 (EC 2.3.1.-) (Pyriculol/pyriculariol biosynthesis cluster protein PKS19)	Magnaporthe oryzae (strain 70-15 / ATCC MYA-4617 / FGSC 8958) (Rice blast fungus) (Pyricularia oryzae)	0.295	5.8e-50	comp45962_c0::comp45962_c0_seq1::g.64511::m.64511
Free-living	0.00111622	O82413	Histidine--tRNA ligase, chloroplastic/mitochondrial (EC 6.1.1.21) (Histidyl-tRNA synthetase) (HisRS) (Histidyl-tRNA synthetase 1) (AtHRS1)	Arabidopsis thaliana (Mouse-ear cress)	0.528	1e-118	comp7316_c0::comp7316_c0_seq1::g.3073::m.3073
Free-living	3.69e-07	Q9SRH6	Hypersensitive-induced response protein 3 (AtHIR3)	Arabidopsis thaliana (Mouse-ear cress)	0.446	2.5e-55	comp40264_c0::comp40264_c0_seq1::g.51539::m.51539
Free-living	0.00137721	Q8BKC5	Importin-5 (Imp5) (Importin subunit beta-3) (Karyopherin beta-3) (Ran-binding protein 5) (RanBP5)	Mus musculus (Mouse)	0.26	1.3e-77	comp49149_c0::comp49149_c0_seq1::g.66851::m.66851
Free-living	0.000733019	A0A096P8D3	Isocitrate dehydrogenase (NAD(+)), mitochondrial (OtIDH) (EC 1.1.1.41)	Ostreococcus tauri	0.627	1.4e-149	comp15450_c0::comp15450_c0_seq1::g.12321::m.12321
Free-living	0.00143182	P12007	Isovaleryl-CoA dehydrogenase, mitochondrial (IVD) (EC 1.3.8.4) (Butyryl-CoA dehydrogenase) (EC 1.3.8.1)	Rattus norvegicus (Rat)	0.418	1.2e-74	comp38980_c0::comp38980_c0_seq1::g.48395::m.48395
Free-living	0.00157149	A0A1Q9EN83	Lipoxygenase domain-containing protein	S. microadriaticum	0.688	0	comp35057_c0::comp35057_c0_seq1::g.39861::m.39861
Free-living	0.00539595	Q9SW18	Magnesium protoporphyrin IX methyltransferase, chloroplastic (EC 2.1.1.11)	Arabidopsis thaliana (Mouse-ear cress)	0.629	2e-79	comp18744_c0::comp18744_c0_seq1::g.16078::m.16078
Free-living	3.8e-08	A6W0X8	Malonyl-[acyl-carrier protein] O-methyltransferase (Malonyl-ACP O-methyltransferase) (EC 2.1.1.197) (Biotin synthesis protein BioC)	Marinomonas sp. (strain MWYL1)	0.316	8.6e-08	comp24945_c0::comp24945_c0_seq1::g.22805::m.22805
Free-living	0.012131	Q5PMP2	Mannonate dehydratase (EC 4.2.1.8) (D-mannonate hydro-lyase)	Salmonella paratyphi A (strain ATCC 9150 / SARB42)	0.537	1e-123	comp9822_c0::comp9822_c0_seq1::g.6063::m.6063
Free-living	3.06e-05	A0A1Q9DEM0	Monoglyceride lipase	S. microadriaticum	0.669	4.6e-111	comp15884_c0::comp15884_c0_seq1::g.12772::m.12772
Free-living	0.00027873	NA	Hypothetical Protein	NA	NA	NA	comp18109_c0::comp18109_c0_seq1::g.15281::m.15281
Free-living	0.00130883	NA	Hypothetical Protein	NA	NA	NA	comp41829_c0::comp41829_c0_seq1::g.55589::m.55589
Free-living	0.000127741	NA	Hypothetical Protein	NA	NA	NA	comp48031_c0::comp48031_c0_seq1::g.66008::m.66008
Free-living	0.0215185	Q9LIG6	NifU-like protein 4, mitochondrial (AtNfu-III) (AtNfu4)	Arabidopsis thaliana (Mouse-ear cress)	0.377	7.2e-28	comp52451_c0::comp52451_c0_seq1::g.69493::m.69493
Free-living	1.05e-10	A0A1Q9DXC3	Non-canonical purine NTP phosphatase	S. microadriaticum	0.478	7.8e-91	comp55148_c0::comp55148_c0_seq1::g.71766::m.71766
Free-living	0.0252637	A0A1Q9EA08	NPL4-like protein 1	S. microadriaticum	0.689	8.5e-113	comp36448_c0::comp36448_c0_seq1::g.42743::m.42743
Free-living	4e-06	Q9P7S7	Nucleolar protein 58	Schizosaccharomyces pombe (strain 972 / ATCC 24843) (Fission yeast)	0.557	2e-123	comp20739_c0::comp20739_c0_seq1::g.18352::m.18352
Free-living	7.5e-06	Q5VNN5	Peptide deformylase 1B, chloroplastic (OsPDF1B) (PDF 1B) (EC 3.5.1.88)	Oryza sativa subsp. japonica (Rice)	0.407	9e-33	comp56721_c0::comp56721_c0_seq1::g.73028::m.73028
Free-living	1.04e-07	A8IPQ8	Peptide methionine sulfoxide reductase MsrA (Protein-methionine-S-oxide reductase) (EC 1.8.4.11) (Peptide-methionine (S)-S-oxide reductase) (Peptide Met(O) reductase)	Azorhizobium caulinodans (strain ATCC 43989 / DSM 5975 / JCM 20966 / NBRC 14845 / NCIMB 13405 / ORS 571)	0.519	1.2e-50	comp13103_c0::comp13103_c0_seq1::g.9948::m.9948
Free-living	0.0304547	Q9Y7F7	Peptidyl-Lys metalloendopeptidase (MEP) (EC 3.4.24.20) (AmMEP)	Armillaria mellea (Shoestring root rot fungus) (Honey mushroom)	0.312	5.5e-07	comp9403_c0::comp9403_c0_seq1::g.5552::m.5552
Free-living	3.76e-05	P9WQE6	Phenolphthiocerol/phthiocerol polyketide synthase subunit A (EC 2.3.1.292) ((Phenol)carboxyphthiodiolenone synthase subunit A) (Beta-ketoacyl-acyl-carrier-protein synthase I) (Phthiocerol synthesis polyketide synthase type I PpsA)	Mycobacterium tuberculosis (strain CDC 1551 / Oshkosh)	0.404	1.2e-90	comp40573_c0::comp40573_c0_seq1::g.52317::m.52317
Free-living	0.00749865	Q7TXL8	Phenolphthiocerol/phthiocerol polyketide synthase subunit C (EC 2.3.1.292) ((Phenol)carboxyphthiodiolenone synthase subunit C) (Beta-ketoacyl-acyl-carrier-protein synthase I) (Phthiocerol synthesis polyketide synthase type I PpsC)	Mycobacterium bovis (strain ATCC BAA-935 / AF2122/97)	0.377	1.5e-66	comp31408_c0::comp31408_c0_seq1::g.32834::m.32834
Free-living	0.00677776	Q7TXL8	Phenolphthiocerol/phthiocerol polyketide synthase subunit C (EC 2.3.1.292) ((Phenol)carboxyphthiodiolenone synthase subunit C) (Beta-ketoacyl-acyl-carrier-protein synthase I) (Phthiocerol synthesis polyketide synthase type I PpsC)	Mycobacterium bovis (strain ATCC BAA-935 / AF2122/97)	0.377	1.5e-66	comp47670_c0::comp47670_c0_seq1::g.65690::m.65690
Free-living	4.29e-06	Q4R3K4	Phosphoglycerate kinase 2 (EC 2.7.2.3)	Macaca fascicularis (Crab-eating macaque) (Cynomolgus monkey)	0.651	1.6e-147	comp13334_c0::comp13334_c0_seq1::g.10198::m.10198
Free-living	0.0215185	B7K035	Photosystem I assembly protein Ycf3	Rippkaea orientalis (strain PCC 8801) (Cyanothece sp. (strain PCC 8801))	0.552	2.4e-48	comp34993_c0::comp34993_c0_seq1::g.39744::m.39744
Free-living	0.0015035	P21334	Phytoene desaturase (EC 1.3.99.30) (Albino-1 protein) (Phytoene desaturase (3,4-didehydrolycopene-forming))	Neurospora crassa (strain ATCC 24698 / 74-OR23-1A / CBS 708.71 / DSM 1257 / FGSC 987)	0.334	5.7e-78	comp11198_c0::comp11198_c0_seq1::g.7617::m.7617
Free-living	0.000858191	A0A1Q9C2E9	PKS_DH domain-containing protein	S. microadriaticum	0.963	1.4e-105	comp47025_c0::comp47025_c0_seq1::g.65209::m.65209
Free-living	9.44e-09	G2Q9T3	Polysaccharide monooxygenase Cel61a (Cellulase-61a) (Cel61a) (Endoglucanase-61a) (Glycoside hydrolase-61) (GH-61) (EC 1.13.-.-)	Myceliophthora thermophila (strain ATCC 42464 / BCRC 31852 / DSM 1799) (Sporotrichum thermophile)	0.625	6.8e-06	comp43792_c0::comp43792_c0_seq1::g.61465::m.61465
Free-living	0.00111622	P93690	Preprotein translocase subunit SECY, chloroplastic (CpSecY)	Spinacia oleracea (Spinach)	0.413	9.8e-79	comp32526_c0::comp32526_c0_seq1::g.34930::m.34930
Free-living	6.08e-07	B0Y8K2	Probable 1,4-beta-D-glucan cellobiohydrolase B (EC 3.2.1.91) (Beta-glucancellobiohydrolase B) (Exocellobiohydrolase B) (Exoglucanase B)	Neosartorya fumigata (strain CEA10 / CBS 144.89 / FGSC A1163) (Aspergillus fumigatus)	0.539	2.3e-140	comp39416_c0::comp39416_c0_seq1::g.49428::m.49428
Free-living	2.57e-06	A0A1Q9EJJ4	Probable acetate kinase (EC 2.7.2.1) (Acetokinase)	S. microadriaticum	0.9	3.5e-157	comp10536_c0::comp10536_c0_seq1::g.6827::m.6827
Free-living	3.84e-09	Q40255	Probable aldehyde dehydrogenase (EC 1.2.1.3) (Flax-inducible sequence 1)	Linum usitatissimum (Flax) (Linum humile)	0.565	2.8e-174	comp32531_c0::comp32531_c0_seq1::g.34941::m.34941
Free-living	1.59e-05	Q8IVU3	Probable E3 ubiquitin-protein ligase HERC6 (EC 2.3.2.26) (HECT domain and RCC1-like domain-containing protein 6) (HECT-type E3 ubiquitin transferase HERC6)	Homo sapiens (Human)	0.313	3.5e-23	comp46004_c0::comp46004_c0_seq1::g.64531::m.64531
Free-living	0.002134	C5DAE0	Probable malate:quinone oxidoreductase (EC 1.1.5.4) (MQO) (Malate dehydrogenase [quinone])	Geobacillus sp. (strain WCH70)	0.451	4.1e-120	comp29887_c0::comp29887_c0_seq1::g.30166::m.30166
Free-living	3.17e-05	Q09582	Probable methionine synthase (EC 2.1.1.13) (5-methyltetrahydrofolate--homocysteine methyltransferase) (Vitamin-B12 dependent methionine synthase) (MS)	Caenorhabditis elegans	0.512	0	comp38707_c0::comp38707_c0_seq1::g.47772::m.47772
Free-living	0.00596749	Q6K6N7	Probable protein phosphatase 2C 14 (OsPP2C14) (EC 3.1.3.16)	Oryza sativa subsp. japonica (Rice)	0.321	5.3e-26	comp51204_c0::comp51204_c0_seq1::g.68421::m.68421
Free-living	0.00651281	Q54RR5	Probable short/branched chain specific acyl-CoA dehydrogenase (SBCAD) (EC 1.3.8.5)	Dictyostelium discoideum (Slime mold)	0.568	2e-119	comp18392_c0::comp18392_c0_seq1::g.15648::m.15648
Free-living	0.0015035	Q55GJ6	Proteasome subunit beta type-6 (EC 3.4.25.1) (Differentiation-associated proteasome subunit 1) (DAPS-1)	Dictyostelium discoideum (Slime mold)	0.55	1.1e-61	comp45806_c0::comp45806_c0_seq1::g.64397::m.64397
Free-living	8.77e-09	Q9C658	Protein decapping 5	Arabidopsis thaliana (Mouse-ear cress)	0.592	8e-24	comp51481_c0::comp51481_c0_seq1::g.68631::m.68631
Free-living	3.54e-05	Q54QR9	Protein phosphatase 2A scaffold subunit (Protein phosphatase 2A 65 kDa regulatory subunit) (Protein phosphatase 2A A subunit) (Serine/threonine-protein phosphatase 2A regulatory subunit pppA)	Dictyostelium discoideum (Slime mold)	0.284	8.3e-31	comp9104_c0::comp9104_c0_seq1::g.5173::m.5173
Free-living	7.01e-10	P36982	Protein phosphatase 2C (PP2C) (EC 3.1.3.16)	Leishmania chagasi	0.401	9.4e-70	comp29254_c0::comp29254_c0_seq1::g.29024::m.29024
Free-living	0.00392308	Q41249	Protochlorophyllide reductase, chloroplastic (PCR) (EC 1.3.1.33) (NADPH-protochlorophyllide oxidoreductase) (POR)	Cucumis sativus (Cucumber)	0.494	5.9e-96	comp47750_c0::comp47750_c0_seq1::g.65765::m.65765
Free-living	0.00026389	A0A1Q9DAD4	Pumilio-like 5	S. microadriaticum	0.718	7.1e-107	comp24695_c0::comp24695_c0_seq1::g.22574::m.22574
Free-living	0.00596749	P94400	Putative metal chaperone YciC	Bacillus subtilis (strain 168)	0.363	1.3e-59	comp20749_c0::comp20749_c0_seq1::g.18367::m.18367
Free-living	2.39e-08	A0A1Q9CW45	Putative serine/threonine-protein kinase nek3	S. microadriaticum	0.457	1.1e-79	comp35680_c0::comp35680_c0_seq1::g.41140::m.41140
Free-living	7.62e-05	A0A1Q9DEI4	Pyrimidine-specific ribonucleoside hydrolase RihA	S. microadriaticum	0.88	8.4e-182	comp52201_c0::comp52201_c0_seq1::g.69267::m.69267
Free-living	6.38e-05	P74572	Pyrroline-5-carboxylate reductase (P5C reductase) (P5CR) (EC 1.5.1.2) (PCA reductase)	Synechocystis sp. (strain PCC 6803 / Kazusa)	0.454	8.8e-52	comp14727_c0::comp14727_c0_seq1::g.11603::m.11603
Free-living	2.2e-08	A0R0B0	Pyruvate dehydrogenase E1 component (PDH E1 component) (EC 1.2.4.1)	Mycolicibacterium smegmatis (strain ATCC 700084 / mc(2)155) (Mycobacterium smegmatis)	0.487	9.7e-240	comp40709_c0::comp40709_c0_seq1::g.52664::m.52664
Free-living	0.0314106	P70789	Pyruvate kinase (PK) (EC 2.7.1.40)	Agrobacterium vitis (Rhizobium vitis)	0.432	2.4e-95	comp40286_c0::comp40286_c0_seq1::g.51586::m.51586
Free-living	0.0027874	A0A1Q9E724	Ras-related protein Rab-7a	S. microadriaticum	0.943	3.9e-110	comp43832_c0::comp43832_c0_seq1::g.61617::m.61617
Free-living	6.13e-10	A0A1Q9CCS4	Reticulocyte-binding protein 2-like a	S. microadriaticum	0.318	1e-295	comp10924_c0::comp10924_c0_seq1::g.7295::m.7295
Free-living	4e-06	Q9QYF1	Retinol dehydrogenase 11 (EC 1.1.1.300) (Androgen-regulated short-chain dehydrogenase/reductase 1) (Cell line MC/9.IL4-derived protein 1) (M42C60) (Prostate short-chain dehydrogenase/reductase 1) (Retinal reductase 1) (RalR1) (Short-chain aldehyde dehydrogenase) (SCALD)	Mus musculus (Mouse)	0.296	1e-16	comp40565_c0::comp40565_c0_seq1::g.52297::m.52297
Free-living	0.029547	A0A1Q9DHU2	Retrovirus-related Pol polyprotein from transposon TNT 1-94	S. microadriaticum	0.543	6e-17	comp40655_c0::comp40655_c0_seq1::g.52513::m.52513
Free-living	4.61e-06	A0A1Q9E9N4	Retrovirus-related Pol polyprotein from transposon TNT 1-94	S. microadriaticum	0.622	6.1e-250	comp44132_c0::comp44132_c0_seq1::g.63011::m.63011
Free-living	2.66e-07	A0A1Q9E087	Reverse transcriptase domain-containing protein	S. microadriaticum	0.71	1.8e-32	comp31660_c0::comp31660_c0_seq1::g.33263::m.33263
Free-living	0.00130883	Q08473	RNA-binding protein squid (Heterogeneous nuclear ribonucleoprotein 40) (HNRNP 40)	Drosophila melanogaster (Fruit fly)	0.386	1.9e-10	comp42758_c0::comp42758_c0_seq1::g.58185::m.58185
Free-living	3.98e-05	A0A1Q9EBS1	RNA-binding protein sym-2	S. microadriaticum	0.673	2.4e-30	comp9099_c0::comp9099_c0_seq1::g.5170::m.5170
Free-living	1.15e-06	A0A1Q9ELG4	RRM domain-containing protein	S. microadriaticum	0.513	5.1e-33	comp20063_c0::comp20063_c0_seq1::g.17522::m.17522
Free-living	2.2e-08	Q9DE26	RuvB-like 1 (EC 3.6.4.12) (Pontin)	Xenopus laevis (African clawed frog)	0.749	1.3e-193	comp44545_c0::comp44545_c0_seq1::g.63591::m.63591
Free-living	3.69e-07	Q9DE27	RuvB-like 2 (EC 3.6.4.12) (Reptin)	Xenopus laevis (African clawed frog)	0.758	6.7e-196	comp11059_c0::comp11059_c0_seq1::g.7455::m.7455
Free-living	3.17e-05	A0A1Q9CUY4	SAP domain-containing protein	S. microadriaticum	0.521	3.1e-38	comp7094_c0::comp7094_c0_seq1::g.2733::m.2733
Free-living	0.000104224	M5TWM1	Secreted protein containing Glycoside hydrolase family 2, TIM barrel domain protein (EC 3.2.1.31)	Rhodopirellula sallentina SM41	0.334	2.4e-50	comp41152_c0::comp41152_c0_seq1::g.53803::m.53803
Free-living	0.00749865	A0A1Q9CVN7	Serine/threonine protein phosphatase 2A 59 kDa regulatory subunit B' eta isoform	S. microadriaticum	0.595	5.2e-36	comp15894_c0::comp15894_c0_seq1::g.12785::m.12785
Free-living	2.35e-06	A0A078IS66	Short-chain dehydrogenase TIC 32 A, chloroplastic (EC 1.1.1.-) (Pod-specific dehydrogenase SAC25) (Translocon at the inner envelope membrane of chloroplasts 32 A) (BnTIC32A)	Brassica napus (Rape)	0.376	7.5e-35	comp9676_c0::comp9676_c0_seq1::g.5884::m.5884
Free-living	0.00651281	A0A1Q9DD77	SID1 transmembrane family member 1	S. microadriaticum	0.69	7.8e-76	comp29230_c0::comp29230_c0_seq2::g.28983::m.28983
Free-living	0.000201285	Q9SY09	Small nuclear ribonucleoprotein SmD1b (AtSmD1-b)	Arabidopsis thaliana (Mouse-ear cress)	0.635	3.2e-29	comp51452_c0::comp51452_c0_seq1::g.68601::m.68601
Free-living	3.5e-06	I1RNL0	Sphingolipid C9-methyltransferase 2 (C-9-MT2) (EC 2.1.1.317)	Gibberella zeae (strain ATCC MYA-4620 / CBS 123657 / FGSC 9075 / NRRL 31084 / PH-1) (Wheat head blight fungus) (Fusarium graminearum)	0.409	1.8e-62	comp11257_c0::comp11257_c0_seq1::g.7687::m.7687
Free-living	0.0281384	O57683	Splicing factor 3B subunit 1 (146 kDa nuclear protein) (Pre-mRNA-splicing factor SF3b 155 kDa subunit) (SF3b155) (Spliceosome-associated protein 155) (SAP 155)	Xenopus laevis (African clawed frog)	0.665	0	comp19064_c0::comp19064_c0_seq1::g.16410::m.16410
Free-living	2.47e-07	Q1LVE8	Splicing factor 3B subunit 3	Danio rerio (Zebrafish) (Brachydanio rerio)	0.536	0	comp42239_c0::comp42239_c0_seq1::g.56756::m.56756
Free-living	2.38e-07	Q69TY5	Stromal processing peptidase, chloroplastic (EC 3.4.24.-)	Oryza sativa subsp. japonica (Rice)	0.389	1.5e-208	comp41567_c0::comp41567_c0_seq1::g.54901::m.54901
Free-living	4.07e-10	P28769	T-complex protein 1 subunit alpha (TCP-1-alpha) (CCT-alpha) (Chaperonin CCT1)	Arabidopsis thaliana (Mouse-ear cress)	0.609	4.3e-183	comp10317_c0::comp10317_c0_seq1::g.6571::m.6571
Free-living	2.79e-06	Q3ZBH0	T-complex protein 1 subunit beta (TCP-1-beta) (CCT-beta)	Bos taurus (Bovine)	0.637	2.3e-181	comp11266_c0::comp11266_c0_seq1::g.7693::m.7693
Free-living	2.49e-05	O00782	T-complex protein 1 subunit gamma (TCP-1-gamma) (CCT-gamma) (Chaperonin subunit CCTV gamma)	Oxytricha granulifera (Ciliate)	0.643	2.9e-198	comp34332_c0::comp34332_c0_seq1::g.38430::m.38430
Free-living	3.35e-05	A0A1Q9F673	Tartrate-resistant acid phosphatase type 5	S. microadriaticum	0.81	9.6e-274	comp61413_c0::comp61413_c0_seq1::g.76749::m.76749
Free-living	0.00777864	A0A1Q9ET16	Tetratricopeptide repeat protein 28	S. microadriaticum	0.667	4.3e-26	comp36329_c0::comp36329_c0_seq1::g.42513::m.42513
Free-living	3.69e-07	P14002	Thermostable beta-glucosidase B (EC 3.2.1.21) (Beta-D-glucoside glucohydrolase) (Cellobiase) (Gentiobiase)	Hungateiclostridium thermocellum (strain ATCC 27405 / DSM 1237 / JCM 9322 / NBRC 103400 / NCIMB 10682 / NRRL B-4536 / VPI 7372) (Clostridium thermocellum)	0.371	8.3e-102	comp43358_c0::comp43358_c0_seq1::g.60028::m.60028
Free-living	0.0286449	A0A1Q9CE92	Tic20 family protein	S. microadriaticum	0.789	0	comp48381_c0::comp48381_c0_seq1::g.66267::m.66267
Free-living	0.000252948	Q7TXK2	Trans-acting enoyl reductase (EC 1.3.1.-)	Mycobacterium bovis (strain ATCC BAA-935 / AF2122/97)	0.343	3e-40	comp42934_c0::comp42934_c0_seq1::g.58699::m.58699
Free-living	0.0286449	P43332	U1 small nuclear ribonucleoprotein A (U1 snRNP A) (U1-A) (U1A) (Sex determination protein snf)	Drosophila melanogaster (Fruit fly)	0.438	1.1e-50	comp48200_c0::comp48200_c0_seq1::g.66114::m.66114
Free-living	0.00677776	Q949Y0	Ubiquitin carboxyl-terminal hydrolase 6 (EC 3.4.19.12) (Deubiquitinating enzyme 6) (AtUBP6) (Ubiquitin thioesterase 6) (Ubiquitin-specific-processing protease 6)	Arabidopsis thaliana (Mouse-ear cress)	0.399	1.9e-79	comp39449_c0::comp39449_c0_seq1::g.49516::m.49516
Free-living	0.00162987	A0A1Q9CBX8	Ubiquitin-like domain-containing protein	S. microadriaticum	0.622	6.9e-67	comp54211_c0::comp54211_c0_seq1::g.70928::m.70928
Free-living	0.00125209	A0A1Q9BZH0	Uncharacterized protein	S. microadriaticum	0.521	3.2e-66	comp43905_c0::comp43905_c0_seq1::g.61941::m.61941
Free-living	0.00704707	A0A1Q9C2N0	Uncharacterized protein	S. microadriaticum	0.622	1.1e-147	comp51518_c0::comp51518_c0_seq1::g.68665::m.68665
Free-living	0.0048575	A0A1Q9C887	Uncharacterized protein	S. microadriaticum	0.658	2.9e-159	comp42579_c0::comp42579_c0_seq1::g.57716::m.57716
Free-living	7.72e-10	A0A1Q9CAK3	Uncharacterized protein	S. microadriaticum	0.396	6.3e-48	comp44808_c0::comp44808_c0_seq1::g.63752::m.63752
Free-living	0.0027874	A0A1Q9CEX7	Uncharacterized protein	S. microadriaticum	0.388	4e-23	comp34713_c0::comp34713_c0_seq1::g.39231::m.39231
Free-living	3.54e-05	A0A1Q9CHI4	Uncharacterized protein	S. microadriaticum	0.522	1.9e-30	comp31339_c0::comp31339_c0_seq1::g.32696::m.32696
Free-living	0.00124682	A0A1Q9CI31	Uncharacterized protein	S. microadriaticum	0.84	3.8e-108	comp9223_c0::comp9223_c0_seq1::g.5314::m.5314
Free-living	0.00162987	A0A1Q9CMQ4	Uncharacterized protein	S. microadriaticum	0.365	5.9e-49	comp8804_c0::comp8804_c0_seq1::g.4791::m.4791
Free-living	1.26e-07	A0A1Q9CVR5	Uncharacterized protein	S. microadriaticum	0.589	1.1e-22	comp7081_c0::comp7081_c0_seq1::g.2716::m.2716
Free-living	0.00162987	A0A1Q9D095	Uncharacterized protein	S. microadriaticum	0.782	7e-27	comp10457_c0::comp10457_c0_seq1::g.6736::m.6736
Free-living	5.52e-11	A0A1Q9D0I7	Uncharacterized protein	S. microadriaticum	0.626	5.6e-245	comp21004_c0::comp21004_c0_seq1::g.18616::m.18616
Free-living	1.69e-08	A0A1Q9D0T6	Uncharacterized protein	S. microadriaticum	0.678	2e-188	comp10941_c0::comp10941_c0_seq1::g.7318::m.7318
Free-living	3.69e-07	A0A1Q9D2E1	Uncharacterized protein	S. microadriaticum	0.322	3.6e-38	comp39788_c0::comp39788_c0_seq1::g.50333::m.50333
Free-living	1.61e-07	A0A1Q9D2Z6	Uncharacterized protein	S. microadriaticum	0.82	4e-56	comp48065_c0::comp48065_c0_seq1::g.66025::m.66025
Free-living	6.36e-12	A0A1Q9D5M8	Uncharacterized protein	S. microadriaticum	0.432	2.4e-81	comp41288_c0::comp41288_c0_seq1::g.54131::m.54131
Free-living	0.000999188	A0A1Q9D8H7	Uncharacterized protein	S. microadriaticum	0.647	1.4e-95	comp47976_c0::comp47976_c0_seq1::g.65960::m.65960
Free-living	2.33e-05	A0A1Q9D8P9	Uncharacterized protein	S. microadriaticum	0.582	8.7e-77	comp50086_c0::comp50086_c0_seq1::g.67585::m.67585
Free-living	0.00143182	A0A1Q9D8V2	Uncharacterized protein	S. microadriaticum	0.711	1.2e-85	comp42197_c0::comp42197_c0_seq1::g.56643::m.56643
Free-living	0.0049578	A0A1Q9DCI0	Uncharacterized protein	S. microadriaticum	0.479	4.8e-116	comp21771_c0::comp21771_c0_seq1::g.19498::m.19498
Free-living	0.00777864	A0A1Q9DHY4	Uncharacterized protein	S. microadriaticum	0.618	2e-224	comp51689_c0::comp51689_c0_seq1::g.68806::m.68806
Free-living	0.00749865	A0A1Q9DNB5	Uncharacterized protein	S. microadriaticum	0.688	1.2e-51	comp52638_c0::comp52638_c0_seq1::g.69660::m.69660
Free-living	0.000167744	A0A1Q9DP56	Uncharacterized protein	S. microadriaticum	0.457	8.9e-61	comp20449_c0::comp20449_c0_seq1::g.18000::m.18000
Free-living	3.54e-05	A0A1Q9DQP9	Uncharacterized protein	S. microadriaticum	0.742	8.6e-60	comp27092_c0::comp27092_c0_seq1::g.25736::m.25736
Free-living	3.17e-05	A0A1Q9E250	Uncharacterized protein	S. microadriaticum	0.502	6e-126	comp49334_c0::comp49334_c0_seq1::g.67024::m.67024
Free-living	3.98e-05	A0A1Q9E502	Uncharacterized protein	S. microadriaticum	0.867	1.3e-142	comp49480_c0::comp49480_c0_seq1::g.67149::m.67149
Free-living	0.0281384	A0A1Q9E9Q1	Uncharacterized protein	S. microadriaticum	0.76	2.2e-244	comp35963_c0::comp35963_c0_seq1::g.41761::m.41761
Free-living	0.029547	A0A1Q9EQC3	Uncharacterized protein	S. microadriaticum	0.704	5.4e-47	comp60534_c0::comp60534_c0_seq1::g.76044::m.76044
Free-living	4.43e-07	A0A1Q9EUH8	Uncharacterized protein	S. microadriaticum	0.473	1e-40	comp18984_c0::comp18984_c0_seq1::g.16321::m.16321
Free-living	2.49e-05	A0A1Q9EV94	Uncharacterized protein	S. microadriaticum	0.703	7.8e-93	comp35637_c0::comp35637_c0_seq1::g.41050::m.41050
Free-living	2.69e-22	A0A1Q9F0M7	Uncharacterized protein	S. microadriaticum	0.651	7.1e-27	comp31387_c0::comp31387_c0_seq2::g.32785::m.32785
Free-living	0.0314106	A0A1Q9F2V6	Uncharacterized protein	S. microadriaticum	0.703	1.7e-174	comp41767_c0::comp41767_c0_seq1::g.55427::m.55427
Free-living	5.86e-08	A0A1Q9F6P6	Uncharacterized protein	S. microadriaticum	0.677	9e-172	comp36929_c0::comp36929_c0_seq1::g.43761::m.43761
Free-living	0.0336415	A0A448ZH12	Uncharacterized protein	Pseudo-nitzschia multistriata	0.403	8.6e-30	comp37299_c0::comp37299_c0_seq1::g.44542::m.44542
Free-living	0.000443322	A0A1Q9D2H2	Uncharacterized protein (Fragment)	S. microadriaticum	0.354	7.4e-78	comp36538_c0::comp36538_c0_seq2::g.42916::m.42916
Free-living	0.027205	E8Z6V5	Uncharacterized protein (Fragment)	Prorocentrum minimum (Dinoflagellate) (Exuviaella minima)	0.797	1.4e-18	comp20046_c0::comp20046_c0_seq1::g.17487::m.17487
Free-living	1.3e-07	O28852	Uncharacterized protein AF_1420	Archaeoglobus fulgidus (strain ATCC 49558 / VC-16 / DSM 4304 / JCM 9628 / NBRC 100126)	0.359	8.4e-33	comp26706_c0::comp26706_c0_seq1::g.25203::m.25203
Free-living	0.00749865	A0A1Q9ERU9	Uncharacterized protein RSN1	S. microadriaticum	0.362	4.5e-102	comp46081_c0::comp46081_c0_seq1::g.64570::m.64570
Free-living	0.00960671	A0A1Q9C578	UPF0587 protein	S. microadriaticum	0.815	8e-81	comp51722_c0::comp51722_c0_seq1::g.68852::m.68852
Free-living	0.00390013	A0A1Q9CZ33	Zeta-carotene-forming phytoene desaturase	S. microadriaticum	0.897	2.3e-32	comp25241_c0::comp25241_c0_seq1::g.23141::m.23141

## Sheet: S3- Nutrition State
High vs Low fold change (log-ratios)	q-value	Uniprot ID	Uniprot Protein Names	Matched species	% Pairwise Identity	DIAMOND BLAST E-Value	Sequence ID
High	0.0257927	Q4N655	60S ribosomal protein L5	Theileria parva (East coast fever infection agent)	0.564	3.7e-86	comp31819_c0::comp31819_c0_seq1::g.33559::m.33559
High	0.030801	B0CAM3	Acetylglutamate kinase (EC 2.7.2.8) (N-acetyl-L-glutamate 5-phosphotransferase) (NAG kinase) (NAGK)	Acaryochloris marina (strain MBIC 11017)	0.552	9.8e-76	comp7358_c0::comp7358_c0_seq1::g.3139::m.3139
High	1.06909e-06	Q1XDM7	ATP synthase epsilon chain, chloroplastic (ATP synthase F1 sector epsilon subunit) (F-ATPase epsilon subunit)	Pyropia yezoensis (Susabi-nori) (Porphyra yezoensis)	0.505	3.9e-22	comp30463_c0::comp30463_c0_seq1::g.31173::m.31173
High	7.9704e-05	P0CJ48	Chlorophyll a-b binding protein 2, chloroplastic (Chlorophyll a-b protein 165) (CAB-165) (LHCII type I CAB-2)	Arabidopsis thaliana (Mouse-ear cress)	0.317	6.4e-07	comp10016_c0::comp10016_c0_seq1::g.6297::m.6297
High	0.000608197	Q9SA52	Chloroplast stem-loop binding protein of 41 kDa b, chloroplastic (CSP41-b) (Heteroglycan-interacting protein 1.3) (Protein CHLOROPLAST RNA BINDING) (Protein Gb5f)	Arabidopsis thaliana (Mouse-ear cress)	0.488	2.5e-85	comp39032_c0::comp39032_c0_seq2::g.48512::m.48512
High	0.000869058	O23365	Cytochrome P450 97B3, chloroplastic (EC 1.14.-.-)	Arabidopsis thaliana (Mouse-ear cress)	0.475	8e-136	comp27516_c0::comp27516_c0_seq1::g.26351::m.26351
High	0.000462664	A0A1Q9EYU0	DUF4116 domain-containing protein	S. microadriaticum	0.545	7.4e-23	comp9074_c0::comp9074_c0_seq1::g.5146::m.5146
High	0.00302355	Q04634	Elongation factor 1-alpha (EF-1-alpha) (14 nm filament-associated protein)	Tetrahymena pyriformis	0.79	6.4e-206	comp57582_c0::comp57582_c0_seq1::g.73670::m.73670
High	3.20661e-06	Q40300	Fucoxanthin-chlorophyll a-c binding protein F, chloroplastic (Fragment)	Macrocystis pyrifera (Giant kelp) (Fucus pyrifer)	0.44	1.7e-29	comp38721_c0::comp38721_c0_seq1::g.47809::m.47809
High	5.08691e-12	Q9ZS34	Geranylgeranyl diphosphate reductase, chloroplastic (EC 1.3.1.83) (Geranylgeranyl reductase)	Nicotiana tabacum (Common tobacco)	0.682	3.1e-159	comp44265_c0::comp44265_c0_seq1::g.63380::m.63380
High	2.12039e-09	A0A1Q9CJD4	Glutathione S-transferase	S. microadriaticum	0.719	2.9e-90	comp27286_c0::comp27286_c0_seq2::g.26026::m.26026
High	0.0220048	Q9FNB0	Magnesium-chelatase subunit ChlH, chloroplastic (Mg-chelatase subunit H) (EC 6.6.1.1) (ABA-binding protein) (Mg-protoporphyrin IX chelatase subunit ChlH) (Protein CONDITIONAL CHLORINA) (Protein GENOMES UNCOUPLED 5) (Protein RAPID TRANSPIRATION IN DETACHED LEAVES 1)	Arabidopsis thaliana (Mouse-ear cress)	0.588	0	comp42294_c0::comp42294_c0_seq1::g.56904::m.56904
High	2.53512e-05	Q9TL08	Magnesium-chelatase subunit ChlI (Mg-chelatase subunit I-1) (EC 6.6.1.1) (Mg-protoporphyrin IX chelatase subunit ChlI)	Nephroselmis olivacea (Green alga)	0.712	1.4e-136	comp36406_c0::comp36406_c0_seq1::g.42665::m.42665
High	3.06204e-09	Q01238	Major basic nuclear protein 2 (Protein p14 alpha chain)	Crypthecodinium cohnii (Dinoflagellate) (Glenodinium cohnii)	0.535	2e-16	comp40869_c0::comp40869_c0_seq2::g.53106::m.53106
High	0.00446379	P44973	Membrane protein insertase YidC (Foldase YidC) (Membrane integrase YidC) (Membrane protein YidC)	Haemophilus influenzae (strain ATCC 51907 / DSM 11121 / KW20 / Rd)	0.259	2.6e-16	comp10001_c0::comp10001_c0_seq1::g.6270::m.6270
High	1.26142e-06	A0A1Q9CL40	Multicopper oxidase mco	S. microadriaticum	0.529	7.9e-36	comp44458_c0::comp44458_c0_seq1::g.63529::m.63529
High	0.000549798	NA	Hypothetical protein	NA	NA	NA	comp18683_c0::comp18683_c0_seq1::g.15990::m.15990
High	0.000215361	NA	Hypothetical protein	NA	NA	NA	comp28119_c0::comp28119_c0_seq1::g.27289::m.27289
High	3.10093e-07	NA	Hypothetical protein	NA	NA	NA	comp30746_c0::comp30746_c0_seq1::g.31654::m.31654
High	2.5065e-09	NA	Hypothetical protein	NA	NA	NA	comp36769_c0::comp36769_c0_seq3::g.43456::m.43456
High	4.24898e-15	NA	Hypothetical protein	NA	NA	NA	comp37541_c0::comp37541_c0_seq14::g.45084::m.45084
High	3.45974e-07	NA	Hypothetical protein	NA	NA	NA	comp9204_c0::comp9204_c0_seq1::g.5285::m.5285
High	0.0178972	A0A1Q9C691	PDZ domain-containing protein	S. microadriaticum	0.521	1.1e-39	comp21076_c0::comp21076_c0_seq1::g.18719::m.18719
High	0.00125188	P14832	Peptidyl-prolyl cis-trans isomerase (PPIase) (EC 5.2.1.8) (Cyclophilin) (CPH) (Cyclosporin A-binding protein) (PPI-II) (Rotamase)	Saccharomyces cerevisiae (strain ATCC 204508 / S288c) (Baker's yeast)	0.689	1.8e-62	comp34363_c0::comp34363_c0_seq1::g.38502::m.38502
High	7.50886e-06	A0A1Q9E3A4	Peroxisomal multifunctional enzyme A	S. microadriaticum	0.641	2.6e-61	comp45177_c0::comp45177_c0_seq1::g.63987::m.63987
High	4.15972e-09	A0A1Q9DFN9	Peroxisomal targeting signal 2 receptor	S. microadriaticum	0.736	1.8e-28	comp17958_c0::comp17958_c0_seq1::g.15075::m.15075
High	0.000496228	Q11TT6	Phosphoribosylaminoimidazole-succinocarboxamide synthase (EC 6.3.2.6) (SAICAR synthetase)	Cytophaga hutchinsonii (strain ATCC 33406 / DSM 1761 / CIP 103989 / NBRC 15051 / NCIMB 9469 / D465)	0.42	5.3e-60	comp44654_c0::comp44654_c0_seq1::g.63663::m.63663
High	6.1265e-12	Q820S0	Phosphoserine aminotransferase (EC 2.6.1.52) (Phosphohydroxythreonine aminotransferase) (PSAT)	Nitrosomonas europaea (strain ATCC 19718 / CIP 103999 / KCTC 2705 / NBRC 14298)	0.598	1.8e-28	comp44248_c0::comp44248_c0_seq1::g.63367::m.63367
High	0.0229619	Q0J6P7	Probable adenylate kinase 5, chloroplastic (EC 2.7.4.3) (Adenylate monophosphate kinase 5)	Oryza sativa subsp. japonica (Rice)	0.486	1.6e-53	comp48920_c0::comp48920_c0_seq1::g.66695::m.66695
High	5.84646e-06	A0A1Q9E9F0	Putative serine/threonine-protein kinase	S. microadriaticum	0.804	3.2e-96	comp17539_c0::comp17539_c0_seq1::g.14596::m.14596
High	2.11908e-06	A0A1Q9CVM7	Retrovirus-related Pol polyprotein from transposon TNT 1-94	S. microadriaticum	0.532	7.7e-19	comp31155_c0::comp31155_c0_seq1::g.32346::m.32346
High	0.0360561	Q5ENN5	Ribulose bisphosphate carboxylase, chloroplastic (RuBisCO) (EC 4.1.1.39)	Heterocapsa triquetra (Dinoflagellate) (Glenodinium triquetrum)	0.607	8.5e-12	comp39893_c0::comp39893_c0_seq3::g.50588::m.50588
High	5.6065e-05	A0A1Q9DA35	Tankyrase	S. microadriaticum	0.822	2.4e-92	comp41314_c0::comp41314_c0_seq1::g.54205::m.54205
High	0.0198725	A0A0G4EN03	Uncharacterized protein	Vitrella brassicaformis (strain CCMP3155)	0.27	1.6e-65	comp43317_c0::comp43317_c0_seq1::g.59884::m.59884
High	1.9317e-09	A0A1Q9EIX7	Uncharacterized protein	S. microadriaticum	0.348	3.5e-07	comp39765_c0::comp39765_c0_seq2::g.50281::m.50281
High	1.25108e-07	A0A1Q9EPF4	Uncharacterized protein	S. microadriaticum	0.505	2.1e-135	comp21344_c0::comp21344_c0_seq1::g.19031::m.19031
High	0.00493686	A0A1Q9CKV1	Uncharacterized protein	S. microadriaticum	0.676	5.1e-79	comp10327_c0::comp10327_c0_seq1::g.6575::m.6575
High	7.9376e-06	A0A1Q9C4N4	Uncharacterized protein	S. microadriaticum	0.679	1.4e-41	comp12741_c0::comp12741_c0_seq1::g.9522::m.9522
High	0.000260318	A0A1Q9DG96	Uncharacterized protein	S. microadriaticum	0.687	1.9e-44	comp21108_c0::comp21108_c0_seq1::g.18752::m.18752
High	6.51911e-08	A0A1Q9CTZ2	Uncharacterized protein	S. microadriaticum	0.75	5.7e-82	comp50675_c0::comp50675_c0_seq1::g.68018::m.68018
High	5.34489e-12	A0A1Q9DY98	Uncharacterized protein K02A2.1	S. microadriaticum	0.587	5.3e-20	comp19747_c0::comp19747_c0_seq1::g.17143::m.17143
High	2.77329e-07	A0A1Q9DAA8	VWFA domain-containing protein	S. microadriaticum	0.583	1.2e-51	comp48476_c0::comp48476_c0_seq1::g.66331::m.66331
5.76484	1.08314e-14	NA	Hypothetical protein	NA	NA	NA	comp26184_c0::comp26184_c0_seq2::g.24433::m.24433
5.1852	5.48937e-16	A0A1Q9DXZ4	Putative cardiolipin-specific deacylase, mitochondrial	S. microadriaticum	0.426	1.3e-37	comp44354_c0::comp44354_c0_seq1::g.63448::m.63448
5.09596	0.000613554	Q9LXI4	Purple acid phosphatase 21 (EC 3.1.3.2)	Arabidopsis thaliana (Mouse-ear cress)	0.395	1.3e-67	comp20770_c0::comp20770_c0_seq1::g.18395::m.18395
5.05085	1.33657e-18	A0A1Q9DKM4	Tyrosyl-DNA phosphodiesterase 2	S. microadriaticum	0.538	3.1e-104	comp43027_c0::comp43027_c0_seq13::g.59000::m.59000
4.76523	8.32652e-21	A0A1Q9DLD9	Uncharacterized protein	S. microadriaticum	0.523	1.1e-147	comp30323_c0::comp30323_c0_seq1::g.30944::m.30944
4.47074	5.10747e-15	NA	Hypothetical protein	NA	NA	NA	comp44508_c0::comp44508_c0_seq1::g.63565::m.63565
4.26501	0.00025676	Q59754	Pyruvate, phosphate dikinase (EC 2.7.9.1) (Pyruvate, orthophosphate dikinase)	Rhizobium meliloti (strain 1021) (Ensifer meliloti) (Sinorhizobium meliloti)	0.644	0	comp44106_c0::comp44106_c0_seq1::g.62846::m.62846
4.25273	4.96872e-19	P09041	Phosphoglycerate kinase 2 (EC 2.7.2.3) (Phosphoglycerate kinase, testis specific)	Mus musculus (Mouse)	0.599	8.9e-138	comp41675_c0::comp41675_c0_seq2::g.55181::m.55181
4.22724	7.11515e-27	P51874	Peridinin-chlorophyll a-binding protein, chloroplastic (PCP)	Symbiodinium sp. (Dinoflagellate)	0.828	7.7e-160	comp43935_c0::comp43935_c0_seq3::g.62095::m.62095
4.17499	0.00028758	NA	Hypothetical protein	NA	NA	NA	comp43463_c0::comp43463_c0_seq6::g.60368::m.60368
4.14468	6.03174e-22	Q8YRU9	Transketolase (TK) (EC 2.2.1.1)	Nostoc sp. (strain PCC 7120 / SAG 25.82 / UTEX 2576)	0.599	2.8e-228	comp38545_c0::comp38545_c0_seq1::g.47393::m.47393
3.90883	3.73351e-24	Q41229	Photosystem I reaction center subunit IV B, chloroplastic (PSI-E B) [Cleaved into: Photosystem I reaction center subunit IV B isoform 2]	Nicotiana sylvestris (Wood tobacco) (South American tobacco)	0.519	2.8e-16	comp19557_c0::comp19557_c0_seq1::g.16957::m.16957
3.86903	2.04203e-29	P51874	Peridinin-chlorophyll a-binding protein, chloroplastic (PCP)	Symbiodinium sp. (Dinoflagellate)	0.828	7.7e-160	comp43655_c0::comp43655_c0_seq2::g.61024::m.61024
3.86605	1.63342e-16	Q84XB6	Photosystem II 12 kDa extrinsic protein, chloroplastic (PS II complex 12 kDa extrinsic protein) (PSII-U)	Phaeodactylum tricornutum (Diatom)	0.479	4.4e-27	comp41674_c0::comp41674_c0_seq2::g.55179::m.55179
3.72762	4.90123e-16	P14070	Flavodoxin	Chondrus crispus (Carrageen Irish moss) (Polymorpha crispa)	0.456	3e-37	comp28890_c0::comp28890_c0_seq1::g.28468::m.28468
3.69094	2.4811e-19	Q0PAS0	Fructose-bisphosphate aldolase (FBP aldolase) (FBPA) (EC 4.1.2.13) (Fructose-1,6-bisphosphate aldolase)	Campylobacter jejuni subsp. jejuni serotype O:2 (strain ATCC 700819 / NCTC 11168)	0.597	7.3e-120	comp41440_c0::comp41440_c0_seq1::g.54536::m.54536
3.54599	9.74317e-28	O09452	Glyceraldehyde-3-phosphate dehydrogenase, chloroplastic (EC 1.2.1.59) (NAD(P)-dependent glyceraldehyde-3-phosphate dehydrogenase)	Guillardia theta (Cryptophyte) (Cryptomonas phi)	0.693	5.3e-133	comp44046_c0::comp44046_c0_seq3::g.62613::m.62613
3.37828	3.73351e-24	P49481	Photosystem I reaction center subunit II (Photosystem I 16 kDa polypeptide) (PSI-D)	Trieres chinensis (Marine centric diatom) (Odontella sinensis)	0.558	3e-34	comp34743_c0::comp34743_c0_seq2::g.39286::m.39286
3.30354	2.47826e-26	A0A1Q9DKM4	Tyrosyl-DNA phosphodiesterase 2	S. microadriaticum	0.538	3.1e-104	comp41386_c0::comp41386_c0_seq1::g.54390::m.54390
3.18492	3.46281e-14	Q06FV3	ATP synthase subunit beta, chloroplastic (EC 7.1.2.2) (ATP synthase F1 sector subunit beta) (F-ATPase subunit beta)	Pelargonium hortorum (Common geranium) (Pelargonium inquinans x Pelargonium zonale)	0.685	5.3e-135	comp39296_c0::comp39296_c0_seq1::g.49153::m.49153
3.13832	7.37624e-29	A0A1Q9EVX8	Uncharacterized protein	S. microadriaticum	0.599	6.2e-44	comp43340_c0::comp43340_c0_seq2::g.59958::m.59958
3.1381	8.93962e-12	Q5ENK4	Uncharacterized protein (Fragment)	Heterocapsa triquetra (Dinoflagellate) (Glenodinium triquetrum)	0.786	3.1e-65	comp59254_c0::comp59254_c0_seq1::g.75052::m.75052
3.13479	2.47826e-26	Q84XB6	Photosystem II 12 kDa extrinsic protein, chloroplastic (PS II complex 12 kDa extrinsic protein) (PSII-U)	Phaeodactylum tricornutum (Diatom)	0.479	4.4e-27	comp25026_c0::comp25026_c0_seq1::g.22871::m.22871
3.12521	9.74317e-28	A0A4Y1YTM1	Oxygen-evolving enhancer protein 1, chloroplastic (OEE1)	Chattonella marina var. antiqua (Red tide flagellate) (Chattonella antiqua)	0.56	9.8e-74	comp43691_c0::comp43691_c0_seq1::g.61152::m.61152
3.10367	8.19126e-20	B1XHY7	ATP synthase gamma chain (ATP synthase F1 sector gamma subunit) (F-ATPase gamma subunit)	Synechococcus sp. (strain ATCC 27264 / PCC 7002 / PR-6) (Agmenellum quadruplicatum)	0.494	2.2e-70	comp43591_c0::comp43591_c0_seq2::g.60819::m.60819
3.03842	0.0286636	A0A1Q9E998	Chaperone protein DnaJ	S. microadriaticum	0.855	4.2e-90	comp25284_c0::comp25284_c0_seq1::g.23197::m.23197
3.02812	4.96872e-19	A0A1Q9D599	Putative ABC transporter ATP-binding protein	S. microadriaticum	0.822	1.1e-77	comp42211_c0::comp42211_c0_seq3::g.56683::m.56683
3.01532	1.49122e-16	P26302	Phosphoribulokinase, chloroplastic (PRK) (PRKase) (EC 2.7.1.19) (Phosphopentokinase)	Triticum aestivum (Wheat)	0.464	7e-80	comp42532_c0::comp42532_c0_seq2::g.57583::m.57583
3.01196	7.37624e-29	A0A4Y1YQ38	Fucoxanthin-chlorophyll a-c binding protein, chloroplastic (FCP)	Chattonella marina var. antiqua (Red tide flagellate) (Chattonella antiqua)	0.409	9.1e-13	comp41907_c0::comp41907_c0_seq4::g.55799::m.55799
2.998	7.81542e-08	Q39102	ATP-dependent zinc metalloprotease FTSH 1, chloroplastic (AtFTSH1) (EC 3.4.24.-)	Arabidopsis thaliana (Mouse-ear cress)	0.541	2.8e-57	comp35274_c0::comp35274_c0_seq1::g.40289::m.40289
2.97946	1.53361e-23	A0A1Q9EDY9	Pentatricopeptide repeat-containing protein, chloroplastic	S. microadriaticum	0.595	1.1e-32	comp41824_c0::comp41824_c0_seq1::g.55571::m.55571
2.97834	1.69959e-14	P49471	Photosystem II CP47 reaction center protein (PSII 47 kDa protein) (Protein CP-47)	Trieres chinensis (Marine centric diatom) (Odontella sinensis)	0.544	7e-156	comp42802_c0::comp42802_c0_seq12::g.58290::m.58290
2.96674	5.24672e-09	NA	Hypothetical protein	NA	NA	NA	comp37422_c0::comp37422_c0_seq1::g.44815::m.44815
2.9323	5.43337e-08	A0A1Q9CYV7	Uncharacterized protein	S. microadriaticum	0.771	1.2e-69	comp46870_c0::comp46870_c0_seq1::g.65106::m.65106
2.89074	1.45085e-07	A0A1Q9D9X1	Carbonic anhydrase 2	S. microadriaticum	0.547	3.6e-31	comp26885_c0::comp26885_c0_seq1::g.25459::m.25459
2.88864	1.79734e-21	P00110	Cytochrome c6 (Cytochrome c-553) (Cytochrome c553) (Soluble cytochrome f)	Bumilleriopsis filiformis (Yellow-green alga)	0.718	6.4e-30	comp42047_c0::comp42047_c0_seq1::g.56207::m.56207
2.8878	2.3427e-11	A0A1Q9E5A1	Uncharacterized protein	S. microadriaticum	0.464	8.1e-43	comp26178_c0::comp26178_c0_seq2::g.24426::m.24426
2.88087	2.05865e-14	P42799	Glutamate-1-semialdehyde 2,1-aminomutase 1, chloroplastic (AtGSA1) (GSA 1) (EC 5.4.3.8) (Glutamate-1-semialdehyde aminotransferase 1) (GSA-AT 1)	Arabidopsis thaliana (Mouse-ear cress)	0.738	4.6e-187	comp30850_c0::comp30850_c0_seq1::g.31845::m.31845
2.87712	1.64163e-09	Q9S170	Cold shock-like protein CspG	Shewanella violacea (strain JCM 10179 / CIP 106290 / LMG 19151 / DSS12)	0.5	4.7e-08	comp38640_c0::comp38640_c0_seq1::g.47622::m.47622
2.87557	8.12369e-24	Q40296	Fucoxanthin-chlorophyll a-c binding protein B, chloroplastic	Macrocystis pyrifera (Giant kelp) (Fucus pyrifer)	0.473	2.5e-17	comp42608_c0::comp42608_c0_seq4::g.57799::m.57799
2.86145	0.00540457	A0A1Q9DMG4	Uncharacterized protein	S. microadriaticum	0.782	8.3e-74	comp15993_c0::comp15993_c0_seq1::g.12919::m.12919
2.84657	0.010648	NA	Hypothetical protein	NA	NA	NA	comp9231_c0::comp9231_c0_seq1::g.5323::m.5323
2.84223	2.57671e-13	P21616	Pyrophosphate-energized vacuolar membrane proton pump (EC 7.1.3.1) (Pyrophosphate-energized inorganic pyrophosphatase) (H(+)-PPase) (Vacuolar H(+)-pyrophosphatase)	Vigna radiata var. radiata (Mung bean) (Phaseolus aureus)	0.516	4.7e-117	comp44591_c0::comp44591_c0_seq1::g.63626::m.63626
2.84202	8.15117e-05	P00110	Cytochrome c6 (Cytochrome c-553) (Cytochrome c553) (Soluble cytochrome f)	Bumilleriopsis filiformis (Yellow-green alga)	0.718	6.4e-30	comp26099_c0::comp26099_c0_seq2::g.24318::m.24318
2.82142	0.0339324	Q6BU54	ATP-dependent RNA helicase DED1 (EC 3.6.4.13)	Debaryomyces hansenii (strain ATCC 36239 / CBS 767 / JCM 1990 / NBRC 0083 / IGC 2968) (Yeast) (Torulaspora hansenii)	0.462	9.5e-107	comp12314_c0::comp12314_c0_seq1::g.8973::m.8973
2.78444	7.10989e-20	Q40297	Fucoxanthin-chlorophyll a-c binding protein A, chloroplastic	Macrocystis pyrifera (Giant kelp) (Fucus pyrifer)	0.443	7e-31	comp42892_c0::comp42892_c0_seq10::g.58556::m.58556
2.7756	9.74317e-28	Q95AG0	Cytochrome f	Chlamydomonas subcaudata	0.477	2.9e-78	comp43960_c0::comp43960_c0_seq2::g.62193::m.62193
2.76696	9.30866e-25	A0T0C6	Cytochrome c-550 (Cytochrome c550)	Phaeodactylum tricornutum (strain CCAP 1055/1)	0.563	6.8e-39	comp40411_c0::comp40411_c0_seq1::g.51905::m.51905
2.73507	8.71177e-18	A0A1Q9C418	Uncharacterized protein	S. microadriaticum	0.701	1.9e-45	comp27734_c0::comp27734_c0_seq2::g.26711::m.26711
2.73352	5.45394e-19	A0A1Q9D706	ANK_REP_REGION domain-containing protein	S. microadriaticum	0.823	6.8e-82	comp45748_c0::comp45748_c0_seq1::g.64361::m.64361
2.70949	0.00185111	A0A1Q9EEJ5	Developmentally-regulated G-protein 2	S. microadriaticum	0.862	9.2e-261	comp26073_c0::comp26073_c0_seq1::g.24284::m.24284
2.70672	3.05479e-09	A0A1Q9CUD0	Putative glucose-6-phosphate 1-epimerase	S. microadriaticum	0.656	4e-111	comp31840_c0::comp31840_c0_seq1::g.33603::m.33603
2.70612	1.69959e-14	A2C6X3	ATP synthase subunit b (ATP synthase F(0) sector subunit b) (ATPase subunit I) (F-type ATPase subunit b) (F-ATPase subunit b)	Prochlorococcus marinus (strain MIT 9303)	0.413	2.9e-08	comp44570_c0::comp44570_c0_seq1::g.63615::m.63615
2.70432	4.96872e-19	Q40296	Fucoxanthin-chlorophyll a-c binding protein B, chloroplastic	Macrocystis pyrifera (Giant kelp) (Fucus pyrifer)	0.473	2.5e-17	comp34512_c0::comp34512_c0_seq1::g.38849::m.38849
2.70328	2.8877e-14	A0A1Q9DFE4	ANK_REP_REGION domain-containing protein	S. microadriaticum	0.603	3.5e-48	comp30996_c0::comp30996_c0_seq1::g.32126::m.32126
2.70076	8.71177e-18	A0A1Q9EEJ5	Developmentally-regulated G-protein 2	S. microadriaticum	0.862	9.2e-261	comp36979_c0::comp36979_c0_seq3::g.43880::m.43880
2.69363	1.07692e-20	A0A4Y1YQ38	Fucoxanthin-chlorophyll a-c binding protein, chloroplastic (FCP)	Chattonella marina var. antiqua (Red tide flagellate) (Chattonella antiqua)	0.409	9.1e-13	comp19511_c0::comp19511_c0_seq2::g.16925::m.16925
2.68459	3.28846e-15	Q9XQV2	Photosystem I P700 chlorophyll a apoprotein A2 (EC 1.97.1.12) (PSI-B) (PsaB)	Heterocapsa triquetra (Dinoflagellate) (Glenodinium triquetrum)	0.539	2.8e-213	comp43426_c0::comp43426_c0_seq1::g.60227::m.60227
2.68058	0.00254972	A0A3M9Z3G4	DUF1517 domain-containing protein	Leptolyngbya sp. IPPAS B-1204	0.29	5.6e-13	comp8935_c0::comp8935_c0_seq1::g.4967::m.4967
2.67703	1.53361e-23	A0A1Q9E5A1	Uncharacterized protein	S. microadriaticum	0.464	8.1e-43	comp34865_c0::comp34865_c0_seq2::g.39513::m.39513
2.66841	2.37139e-09	Q8H124	Uncharacterized protein At2g34460, chloroplastic	Arabidopsis thaliana (Mouse-ear cress)	0.446	2e-41	comp20861_c0::comp20861_c0_seq1::g.18477::m.18477
2.66456	0.000135257	A0A1Q9CS65	Carbonic anhydrase 2	S. microadriaticum	0.636	5.3e-88	comp1683_c0::comp1683_c0_seq1::g.658::m.658
2.63002	2.8729e-18	A2Y8E0	Ferredoxin--NADP reductase, leaf isozyme 1, chloroplastic (FNR) (EC 1.18.1.2) (Leaf FNR 1) (FNR-1) (Os-LFNR1)	Oryza sativa subsp. indica (Rice)	0.5	1.7e-84	comp45175_c0::comp45175_c0_seq1::g.63986::m.63986
2.62213	2.52459e-10	Q84XU2	Serine/threonine-protein phosphatase 5 (EC 3.1.3.16)	Arabidopsis thaliana (Mouse-ear cress)	0.436	9.1e-68	comp36258_c0::comp36258_c0_seq1::g.42380::m.42380
2.61077	4.79601e-24	P80483	Peridinin-chlorophyll a-binding protein 3 (PCP)	Amphidinium carterae (Dinoflagellate)	0.585	2.2e-93	comp41346_c0::comp41346_c0_seq1::g.54299::m.54299
2.60033	0.0125075	Q5N8G1	2-C-methyl-D-erythritol 4-phosphate cytidylyltransferase, chloroplastic (EC 2.7.7.60) (4-diphosphocytidyl-2C-methyl-D-erythritol synthase) (OsCMS) (MEP cytidylyltransferase)	Oryza sativa subsp. japonica (Rice)	0.53	5.1e-57	comp11115_c0::comp11115_c0_seq1::g.7516::m.7516
2.59966	3.40779e-21	A0A1Q9ER88	C2H2-type domain-containing protein	S. microadriaticum	0.644	4.6e-26	comp12907_c0::comp12907_c0_seq1::g.9689::m.9689
2.59111	0.00172856	A0A1Q9CZ33	Zeta-carotene-forming phytoene desaturase	S. microadriaticum	0.897	2.3e-32	comp25241_c0::comp25241_c0_seq1::g.23141::m.23141
2.58451	1.11771e-12	A0A1Q9D1I7	Peptidylprolyl isomerase (EC 5.2.1.8)	S. microadriaticum	0.718	6.1e-67	comp44986_c0::comp44986_c0_seq1::g.63893::m.63893
2.58248	2.78425e-18	Q85FP8	Photosystem I reaction center subunit XI (PSI subunit V) (PSI-L)	Cyanidioschyzon merolae (strain 10D) (Red alga)	0.409	1e-20	comp16951_c0::comp16951_c0_seq1::g.13954::m.13954
2.58151	0.0218205	A0A1Q9D3P0	Voltage-dependent calcium channel type A subunit alpha-1	S. microadriaticum	0.82	4.8e-121	comp36016_c0::comp36016_c0_seq1::g.41879::m.41879
2.57852	2.01367e-23	P51903	Phosphoglycerate kinase (EC 2.7.2.3)	Gallus gallus (Chicken)	0.659	7.9e-145	comp43009_c0::comp43009_c0_seq1::g.58945::m.58945
2.56967	2.4038e-12	A0A1Q9D3Y6	Uncharacterized protein	S. microadriaticum	0.653	3.1e-88	comp50144_c0::comp50144_c0_seq1::g.67627::m.67627
2.56785	3.7194e-11	O44006	Pyruvate kinase (PK) (EC 2.7.1.40)	Eimeria tenella (Coccidian parasite)	0.572	3.5e-122	comp33523_c0::comp33523_c0_seq2::g.36840::m.36840
2.56054	4.90123e-16	A2Y8E0	Ferredoxin--NADP reductase, leaf isozyme 1, chloroplastic (FNR) (EC 1.18.1.2) (Leaf FNR 1) (FNR-1) (Os-LFNR1)	Oryza sativa subsp. indica (Rice)	0.5	1.7e-84	comp34613_c0::comp34613_c0_seq1::g.39049::m.39049
2.54854	2.78425e-18	A0A1Q9C7L6	Uncharacterized protein	S. microadriaticum	0.773	9.3e-72	comp37787_c0::comp37787_c0_seq1::g.45676::m.45676
2.53805	0.0188634	P80028	Thioredoxin H-type (Trx-H) (Thioredoxin-CH1)	Chlamydomonas reinhardtii (Chlamydomonas smithii)	0.345	3.4e-12	comp48897_c0::comp48897_c0_seq1::g.66678::m.66678
2.53739	6.15877e-13	Q9SDM1	Chlorophyll a-b binding protein 1B-21, chloroplastic (LHCI type I CAB-1B-21) (LHCI-730 chlorophyll a/b binding protein) (Light-harvesting complex I 21 kDa protein)	Hordeum vulgare (Barley)	0.341	3.4e-11	comp36411_c0::comp36411_c0_seq1::g.42676::m.42676
2.53693	7.48538e-13	Q00598	Ferredoxin--NADP reductase, cyanelle (FNR) (EC 1.18.1.2)	Cyanophora paradoxa	0.459	3.9e-77	comp34714_c0::comp34714_c0_seq2::g.39232::m.39232
2.53128	0.00231738	A0A1Q9EKC0	Uncharacterized protein	S. microadriaticum	0.66	2.8e-65	comp25895_c0::comp25895_c0_seq1::g.24063::m.24063
2.50465	1.38944e-17	A0A1Q9D599	Putative ABC transporter ATP-binding protein	S. microadriaticum	0.822	1.1e-77	comp44061_c0::comp44061_c0_seq2::g.62667::m.62667
2.5006	1.27505e-13	P55738	Caroteno-chlorophyll a-c-binding protein (Fragment)	Amphidinium carterae (Dinoflagellate)	0.647	1.1e-19	comp43451_c0::comp43451_c0_seq4::g.60327::m.60327
2.49623	3.75325e-07	Q8IVS2	Malonyl-CoA-acyl carrier protein transacylase, mitochondrial (MCT) (EC 2.3.1.39) (Mitochondrial malonyl CoA:ACP acyltransferase) (Mitochondrial malonyltransferase) ([Acyl-carrier-protein] malonyltransferase)	Homo sapiens (Human)	0.408	1.5e-52	comp44255_c0::comp44255_c0_seq1::g.63372::m.63372
2.49528	1.6105e-09	Q02KR1	Phosphoenolpyruvate synthase (PEP synthase) (EC 2.7.9.2) (Pyruvate, water dikinase)	Pseudomonas aeruginosa (strain UCBPP-PA14)	0.617	2e-281	comp43938_c0::comp43938_c0_seq1::g.62101::m.62101
2.48461	7.37624e-29	Q40300	Fucoxanthin-chlorophyll a-c binding protein F, chloroplastic (Fragment)	Macrocystis pyrifera (Giant kelp) (Fucus pyrifer)	0.44	1.7e-29	comp32698_c0::comp32698_c0_seq3::g.35258::m.35258
2.47992	8.09877e-13	A0A1Q9F4W9	60S ribosomal protein L34	S. microadriaticum	0.642	5.4e-58	comp17016_c0::comp17016_c0_seq1::g.14008::m.14008
2.47247	2.52258e-13	A0A1Q9DVV0	Uncharacterized protein	S. microadriaticum	0.823	1.5e-250	comp41606_c0::comp41606_c0_seq1::g.54998::m.54998
2.47217	0.000122951	P15567	Phosphoribosylaminoimidazole carboxylase (EC 4.1.1.21) (AIR carboxylase) (AIRC)	Schizosaccharomyces pombe (strain 972 / ATCC 24843) (Fission yeast)	0.507	7.6e-146	comp10077_c0::comp10077_c0_seq1::g.6344::m.6344
2.46642	1.79734e-21	Q40300	Fucoxanthin-chlorophyll a-c binding protein F, chloroplastic (Fragment)	Macrocystis pyrifera (Giant kelp) (Fucus pyrifer)	0.44	1.7e-29	comp43168_c0::comp43168_c0_seq5::g.59423::m.59423
2.4641	2.63341e-07	Q9STX5	Endoplasmin homolog (Glucose-regulated protein 94 homolog) (GRP-94 homolog) (Heat shock protein 90-7) (AtHSP90.7) (AtHsp90-7) (Protein SHEPHERD)	Arabidopsis thaliana (Mouse-ear cress)	0.496	1.9e-179	comp42182_c0::comp42182_c0_seq2::g.56602::m.56602
2.46281	1.67036e-15	A0A4Y1YQ38	Fucoxanthin-chlorophyll a-c binding protein, chloroplastic (FCP)	Chattonella marina var. antiqua (Red tide flagellate) (Chattonella antiqua)	0.409	9.1e-13	comp36232_c0::comp36232_c0_seq2::g.42330::m.42330
2.45965	1.85718e-10	O80796	Membrane-associated protein VIPP1, chloroplastic (Protein VESICLE-INDUCING PROTEIN IN PLASTIDS 1)	Arabidopsis thaliana (Mouse-ear cress)	0.472	5.3e-45	comp46605_c0::comp46605_c0_seq1::g.64916::m.64916
2.44328	4.45625e-14	A0A1Q9CYV7	Uncharacterized protein	S. microadriaticum	0.771	1.2e-69	comp46260_c0::comp46260_c0_seq1::g.64696::m.64696
2.43547	8.18744e-05	Q5FXM5	Acyl-CoA-binding protein (ACBP) [Cleaved into: SDF-2]	Dictyostelium discoideum (Slime mold)	0.442	1.9e-11	comp26694_c0::comp26694_c0_seq1::g.25188::m.25188
2.40733	1.67036e-15	A0A4Y1YQ38	Fucoxanthin-chlorophyll a-c binding protein, chloroplastic (FCP)	Chattonella marina var. antiqua (Red tide flagellate) (Chattonella antiqua)	0.409	9.1e-13	comp40671_c0::comp40671_c0_seq3::g.52563::m.52563
2.40085	2.13796e-11	A0A1Q9DWZ1	Uncharacterized protein	S. microadriaticum	0.554	1.2e-35	comp37953_c0::comp37953_c0_seq4::g.46059::m.46059
2.39029	7.37624e-29	Q41406	Ribulose bisphosphate carboxylase (RuBisCO) (EC 4.1.1.39) [Cleaved into: Ribulose bisphosphate carboxylase 1; Ribulose bisphosphate carboxylase 2; Ribulose bisphosphate carboxylase 3] (Fragment)	Symbiodinium sp. (Dinoflagellate)	0.992	2.3e-220	comp44065_c0::comp44065_c0_seq1::g.62684::m.62684
2.38394	3.62738e-07	Q43298	Chaperonin CPN60-2, mitochondrial (HSP60-2)	Zea mays (Maize)	0.612	2e-182	comp30955_c0::comp30955_c0_seq3::g.32047::m.32047
2.37952	6.89481e-11	P93664	Light-harvesting complex stress-related protein 1, chloroplastic (Chlorophyll a-b binding protein LHCSR1)	Chlamydomonas reinhardtii (Chlamydomonas smithii)	0.369	5.9e-13	comp34756_c0::comp34756_c0_seq3::g.39313::m.39313
2.3736	4.46152e-14	Q40301	Fucoxanthin-chlorophyll a-c binding protein E, chloroplastic	Macrocystis pyrifera (Giant kelp) (Fucus pyrifer)	0.353	1.2e-16	comp30161_c0::comp30161_c0_seq1::g.30701::m.30701
2.36197	2.43688e-10	A0A1Q9CV28	Calmodulin	S. microadriaticum	0.557	3.4e-52	comp25951_c0::comp25951_c0_seq1::g.24139::m.24139
2.36013	2.04203e-29	A0A1Q9E998	Chaperone protein DnaJ	S. microadriaticum	0.855	4.2e-90	comp39878_c0::comp39878_c0_seq2::g.50556::m.50556
2.36	4.56729e-11	A0A1Q9DP90	Cyclic nucleotide-gated cation channel alpha-4	S. microadriaticum	0.681	2.4e-95	comp44880_c0::comp44880_c0_seq1::g.63804::m.63804
2.35804	8.45833e-07	O05394	Cystathionine gamma-lyase (EC 4.4.1.1) (Gamma-cystathionase) (Homocysteine gamma-lyase) (EC 4.4.1.2)	Bacillus subtilis (strain 168)	0.422	2e-77	comp36950_c0::comp36950_c0_seq1::g.43814::m.43814
2.35641	0.0134594	A0A1Q9EQB8	Metacaspase-1B	S. microadriaticum	0.615	3.6e-56	comp54133_c0::comp54133_c0_seq1::g.70870::m.70870
2.35069	7.12033e-11	A0A1Q9EUD9	Ubiquitin-conjugating enzyme E2-17 kDa	S. microadriaticum	0.747	6.8e-23	comp16472_c0::comp16472_c0_seq1::g.13455::m.13455
2.34858	3.86503e-10	A0A1Q9E9L5	RRM domain-containing protein	S. microadriaticum	0.889	6.8e-39	comp64724_c0::comp64724_c0_seq1::g.79190::m.79190
2.34669	3.54184e-14	A0A1Q9BYL8	Uncharacterized protein	S. microadriaticum	0.572	8.3e-83	comp45623_c0::comp45623_c0_seq1::g.64285::m.64285
2.34441	6.90199e-16	A0A1Q9D3F8	Uncharacterized protein	S. microadriaticum	0.552	1.7e-31	comp30573_c0::comp30573_c0_seq1::g.31365::m.31365
2.344	0.00258602	H2E7U0	Sterol methyltransferase-like 3 (EC 2.1.1.-)	Botryococcus braunii (Green alga)	0.307	3.4e-25	comp30715_c0::comp30715_c0_seq1::g.31598::m.31598
2.34325	6.5371e-21	P49472	Photosystem II CP43 reaction center protein (PSII 43 kDa protein) (Protein CP-43)	Trieres chinensis (Marine centric diatom) (Odontella sinensis)	0.635	2e-173	comp25925_c0::comp25925_c0_seq1::g.24108::m.24108
2.34307	6.94767e-14	A0A1Q9DVI1	Uncharacterized protein	S. microadriaticum	0.994	1.6e-86	comp34726_c0::comp34726_c0_seq1::g.39257::m.39257
2.32914	1.76526e-11	A0A1Q9F7F8	Uncharacterized protein	S. microadriaticum	0.836	1.7e-115	comp36660_c0::comp36660_c0_seq1::g.43194::m.43194
2.32503	5.73695e-08	P25851	Fructose-1,6-bisphosphatase 1, chloroplastic (FBPase1) (EC 3.1.3.11) (D-fructose-1,6-bisphosphate 1-phosphohydrolase) (Protein HIGH CYCLIC ELECTRON FLOW 1)	Arabidopsis thaliana (Mouse-ear cress)	0.503	3.6e-93	comp18827_c0::comp18827_c0_seq1::g.16171::m.16171
2.31817	9.2154e-17	P54375	Superoxide dismutase [Mn] (EC 1.15.1.1) (General stress protein 24) (GSP24)	Bacillus subtilis (strain 168)	0.574	8.3e-59	comp41349_c0::comp41349_c0_seq2::g.54304::m.54304
2.31642	1.03724e-07	A0A1Q9CCY5	Uncharacterized protein	S. microadriaticum	0.632	9.6e-52	comp19631_c0::comp19631_c0_seq1::g.17036::m.17036
2.30823	5.39455e-11	P09195	Fructose-1,6-bisphosphatase, chloroplastic (FBPase) (EC 3.1.3.11) (D-fructose-1,6-bisphosphate 1-phosphohydrolase)	Triticum aestivum (Wheat)	0.511	8e-96	comp26595_c0::comp26595_c0_seq1::g.25045::m.25045
2.30235	4.9971e-08	Q55403	Thylakoid membrane protein slr0575	Synechocystis sp. (strain PCC 6803 / Kazusa)	0.296	9.6e-13	comp25797_c0::comp25797_c0_seq1::g.23900::m.23900
2.28204	1.67036e-15	Q40297	Fucoxanthin-chlorophyll a-c binding protein A, chloroplastic	Macrocystis pyrifera (Giant kelp) (Fucus pyrifer)	0.443	7e-31	comp25117_c0::comp25117_c0_seq1::g.22998::m.22998
2.25619	0.000755843	Q06135	1,3-beta-glucanosyltransferase GAS2 (EC 2.4.1.-) (Glycolipid-anchored surface protein 2)	Saccharomyces cerevisiae (strain ATCC 204508 / S288c) (Baker's yeast)	0.29	5.2e-30	comp47837_c0::comp47837_c0_seq1::g.65845::m.65845
2.2381	0.000334031	P0CN05	Sulfate adenylyltransferase (EC 2.7.7.4) (ATP-sulfurylase) (Sulfate adenylate transferase) (SAT)	Cryptococcus neoformans var. neoformans serotype D (strain B-3501A) (Filobasidiella neoformans)	0.425	2.3e-80	comp41545_c0::comp41545_c0_seq1::g.54845::m.54845
2.23008	2.4811e-19	A0T0T0	Photosystem II D2 protein (PSII D2 protein) (EC 1.10.3.9) (Photosystem Q(A) protein)	Thalassiosira pseudonana (Marine diatom) (Cyclotella nana)	0.835	8.8e-169	comp34984_c0::comp34984_c0_seq3::g.39733::m.39733
2.22939	0.000951703	Q59Q30	Glycerophosphoinositol permease 1 (Glycerophosphodiester transporter GIT1)	Candida albicans (strain SC5314 / ATCC MYA-2876) (Yeast)	0.276	2e-23	comp50921_c0::comp50921_c0_seq1::g.68192::m.68192
2.22454	6.94767e-14	Q1XDP2	ATP synthase subunit b', chloroplastic (ATP synthase F(0) sector subunit b') (ATPase subunit II)	Pyropia yezoensis (Susabi-nori) (Porphyra yezoensis)	0.4	2.6e-06	comp5417_c0::comp5417_c0_seq1::g.1711::m.1711
2.22393	9.39937e-11	Q05045	Chaperonin CPN60-1, mitochondrial (HSP60-1)	Cucurbita maxima (Pumpkin) (Winter squash)	0.639	8.5e-182	comp9153_c0::comp9153_c0_seq1::g.5217::m.5217
2.22138	2.3426e-12	A0A1Q9EWS0	Uncharacterized protein	S. microadriaticum	0.619	2.7e-19	comp10245_c0::comp10245_c0_seq1::g.6489::m.6489
2.21742	1.56066e-15	A0A1Q9CNT1	ATP synthase subunit delta, chloroplastic	S. microadriaticum	0.618	1.8e-58	comp60367_c0::comp60367_c0_seq1::g.75903::m.75903
2.21405	7.31083e-11	Q40300	Fucoxanthin-chlorophyll a-c binding protein F, chloroplastic (Fragment)	Macrocystis pyrifera (Giant kelp) (Fucus pyrifer)	0.44	1.7e-29	comp19571_c0::comp19571_c0_seq1::g.16979::m.16979
2.20933	1.85448e-09	Q91V92	ATP-citrate synthase (EC 2.3.3.8) (ATP-citrate (pro-S-)-lyase) (Citrate cleavage enzyme)	Mus musculus (Mouse)	0.578	0	comp37729_c0::comp37729_c0_seq1::g.45531::m.45531
2.20856	0.00207628	A2XQV4	Electron transfer flavoprotein subunit beta, mitochondrial (Beta-ETF)	Oryza sativa subsp. indica (Rice)	0.6	5.5e-80	comp38379_c0::comp38379_c0_seq1::g.47033::m.47033
2.20672	1.91794e-10	A8WYE4	Serine/threonine-protein kinase par-1 (EC 2.7.11.1)	Caenorhabditis briggsae	0.363	6.5e-19	comp41556_c0::comp41556_c0_seq1::g.54875::m.54875
2.19958	3.64406e-11	C5KD17	Uncharacterized protein	Perkinsus marinus (strain ATCC 50983 / TXsc)	0.523	1.2e-18	comp58455_c0::comp58455_c0_seq1::g.74418::m.74418
2.19348	1.97768e-06	P55738	Caroteno-chlorophyll a-c-binding protein (Fragment)	Amphidinium carterae (Dinoflagellate)	0.647	1.1e-19	comp38690_c0::comp38690_c0_seq1::g.47738::m.47738
2.18866	4.79601e-24	A0A1Q9CNP9	Uncharacterized protein	S. microadriaticum	0.82	9e-75	comp27886_c0::comp27886_c0_seq1::g.26929::m.26929
2.18391	0.00405132	O14018	Serine--tRNA ligase, cytoplasmic (EC 6.1.1.11) (Seryl-tRNA synthetase) (SerRS) (Seryl-tRNA(Ser/Sec) synthetase)	Schizosaccharomyces pombe (strain 972 / ATCC 24843) (Fission yeast)	0.494	7.8e-117	comp48637_c0::comp48637_c0_seq1::g.66472::m.66472
2.18016	8.57433e-06	P11029	Acetyl-CoA carboxylase (ACC) (EC 6.4.1.2) [Includes: Biotin carboxylase (EC 6.3.4.14)]	Gallus gallus (Chicken)	0.41	4.4e-203	comp41796_c0::comp41796_c0_seq1::g.55497::m.55497
2.17605	1.37151e-07	B0JWW6	1-deoxy-D-xylulose 5-phosphate reductoisomerase (DXP reductoisomerase) (EC 1.1.1.267) (1-deoxyxylulose-5-phosphate reductoisomerase) (2-C-methyl-D-erythritol 4-phosphate synthase)	Microcystis aeruginosa (strain NIES-843)	0.591	6.6e-130	comp28169_c0::comp28169_c0_seq1::g.27367::m.27367
2.16678	9.54476e-15	A0A1Q9D706	ANK_REP_REGION domain-containing protein	S. microadriaticum	0.823	6.8e-82	comp67209_c0::comp67209_c0_seq1::g.80843::m.80843
2.16411	9.54476e-15	B0JWU6	ATP synthase subunit a (ATP synthase F0 sector subunit a) (F-ATPase subunit 6)	Microcystis aeruginosa (strain NIES-843)	0.746	1.8e-74	comp41190_c0::comp41190_c0_seq1::g.53889::m.53889
2.15723	4.02956e-10	Q9XQV3	Photosystem I P700 chlorophyll a apoprotein A1 (EC 1.97.1.12) (PSI-A) (PsaA)	Heterocapsa triquetra (Dinoflagellate) (Glenodinium triquetrum)	0.591	2.2e-227	comp39329_c0::comp39329_c0_seq1::g.49220::m.49220
2.15246	1.97768e-06	Q08584	Fucoxanthin-chlorophyll a-c binding protein A, chloroplastic	Phaeodactylum tricornutum (Diatom)	0.35	1.3e-11	comp38575_c0::comp38575_c0_seq1::g.47462::m.47462
2.14467	2.2231e-08	P20753	Peptidyl-prolyl cis-trans isomerase A (PPIase A) (EC 5.2.1.8) (Rotamase A)	Salmonella typhimurium (strain LT2 / SGSC1412 / ATCC 700720)	0.344	9.1e-10	comp17438_c0::comp17438_c0_seq1::g.14471::m.14471
2.14398	2.09363e-22	Q9STW6	Heat shock 70 kDa protein 6, chloroplastic (Chloroplast heat shock protein 70-1) (cpHsc70-1) (Heat shock protein 70-6) (AtHsp70-6)	Arabidopsis thaliana (Mouse-ear cress)	0.687	3.4e-236	comp43802_c0::comp43802_c0_seq4::g.61510::m.61510
2.13112	3.81908e-08	Q75JD5	Phosphoenolpyruvate carboxykinase (ATP) (EC 4.1.1.49)	Dictyostelium discoideum (Slime mold)	0.662	1.2e-206	comp44604_c0::comp44604_c0_seq1::g.63639::m.63639
2.13091	9.20496e-07	Q9SAU2	Ribulose-5-phosphate-3-epimerase, chloroplastic (R5P3E) (EC 5.1.3.1) (Pentose-5-phosphate 3-epimerase) (Protein EMBRYO DEFECTIVE 2728)	Arabidopsis thaliana (Mouse-ear cress)	0.752	8.2e-85	comp72886_c0::comp72886_c0_seq1::g.83734::m.83734
2.11904	0.042334	A0A1Q9F6G5	Nitrilase	S. microadriaticum	0.713	5.7e-34	comp3339_c0::comp3339_c0_seq1::g.1183::m.1183
2.11585	1.74818e-14	Q40300	Fucoxanthin-chlorophyll a-c binding protein F, chloroplastic (Fragment)	Macrocystis pyrifera (Giant kelp) (Fucus pyrifer)	0.44	1.7e-29	comp42695_c0::comp42695_c0_seq1::g.58026::m.58026
2.11501	1.37407e-13	Q10292	Meiosis-specific serine/threonine-protein kinase mek1 (EC 2.7.11.1)	Schizosaccharomyces pombe (strain 972 / ATCC 24843) (Fission yeast)	0.256	4.8e-17	comp11687_c0::comp11687_c0_seq1::g.8204::m.8204
2.11017	0.0328199	Q9MAH3	Protein DJ-1 homolog B (AtDJ1B)	Arabidopsis thaliana (Mouse-ear cress)	0.469	2e-33	comp55753_c0::comp55753_c0_seq1::g.72230::m.72230
2.10832	6.93702e-12	A0A1Q9CCY2	Pentatricopeptide repeat-containing protein, chloroplastic	S. microadriaticum	0.737	5.5e-102	comp30095_c0::comp30095_c0_seq1::g.30564::m.30564
2.10557	0.00645966	A0A1Q9DQ29	Putative membrane protein ycf1	S. microadriaticum	0.534	1.6e-53	comp19384_c0::comp19384_c0_seq1::g.16777::m.16777
2.09223	6.6628e-08	A0A1Q9DQP9	Uncharacterized protein	S. microadriaticum	0.742	8.6e-60	comp28817_c0::comp28817_c0_seq1::g.28321::m.28321
2.0852	0.000194858	O78516	ATP-dependent zinc metalloprotease FtsH (EC 3.4.24.-)	Guillardia theta (Cryptophyte) (Cryptomonas phi)	0.713	2.8e-100	comp10229_c0::comp10229_c0_seq1::g.6473::m.6473
2.08407	8.12369e-24	A0A1Q9CMG7	Cation channel sperm-associated protein 1	S. microadriaticum	0.641	1.8e-35	comp35668_c0::comp35668_c0_seq1::g.41119::m.41119
2.08301	7.94847e-11	Q40297	Fucoxanthin-chlorophyll a-c binding protein A, chloroplastic	Macrocystis pyrifera (Giant kelp) (Fucus pyrifer)	0.443	7e-31	comp19397_c0::comp19397_c0_seq2::g.16785::m.16785
2.08098	1.63342e-16	NA	Hypothetical protein	NA	NA	NA	comp38950_c0::comp38950_c0_seq2::g.48321::m.48321
2.0749	1.35622e-09	Q1XDK1	Elongation factor Tu, chloroplastic (EF-Tu)	Pyropia yezoensis (Susabi-nori) (Porphyra yezoensis)	0.63	2.8e-149	comp42739_c0::comp42739_c0_seq4::g.58146::m.58146
2.06996	1.17617e-09	A0A1Q9CW36	Uncharacterized protein (Fragment)	S. microadriaticum	0.467	9.7e-12	comp32246_c0::comp32246_c0_seq1::g.34391::m.34391
2.06665	9.44805e-07	P11029	Acetyl-CoA carboxylase (ACC) (EC 6.4.1.2) [Includes: Biotin carboxylase (EC 6.3.4.14)]	Gallus gallus (Chicken)	0.41	4.4e-203	comp41706_c0::comp41706_c0_seq1::g.55265::m.55265
2.06113	3.7405e-06	A0A1Q9EUA4	Beta-lactamase domain-containing protein	S. microadriaticum	0.499	6.8e-172	comp44991_c0::comp44991_c0_seq1::g.63894::m.63894
2.04993	6.30506e-14	NA	Hypothetical protein	NA	NA	NA	comp35595_c0::comp35595_c0_seq1::g.40950::m.40950
2.0495	3.26285e-07	A0A1Q9DX78	Cystathionine beta-lyase PatB	S. microadriaticum	0.627	4.5e-64	comp26125_c0::comp26125_c0_seq1::g.24353::m.24353
2.04897	4.76346e-26	Q40297	Fucoxanthin-chlorophyll a-c binding protein A, chloroplastic	Macrocystis pyrifera (Giant kelp) (Fucus pyrifer)	0.443	7e-31	comp43204_c0::comp43204_c0_seq1::g.59530::m.59530
2.04436	0.00011124	A0A1Q9DEM0	Monoglyceride lipase	S. microadriaticum	0.669	4.6e-111	comp15884_c0::comp15884_c0_seq1::g.12772::m.12772
2.0365	1.40449e-13	Q40300	Fucoxanthin-chlorophyll a-c binding protein F, chloroplastic (Fragment)	Macrocystis pyrifera (Giant kelp) (Fucus pyrifer)	0.44	1.7e-29	comp42410_c0::comp42410_c0_seq2::g.57236::m.57236
2.03412	1.11088e-12	A9NUH8	S-adenosylmethionine synthase 1 (AdoMet synthase 1) (EC 2.5.1.6) (Methionine adenosyltransferase 1) (MAT 1)	Picea sitchensis (Sitka spruce) (Pinus sitchensis)	0.552	3.6e-122	comp42625_c0::comp42625_c0_seq1::g.57851::m.57851
2.0268	1.69959e-14	A0A1Q9DRE2	MATH and LRR domain-containing protein	S. microadriaticum	0.759	2.6e-25	comp10074_c0::comp10074_c0_seq1::g.6340::m.6340
2.0193	2.3426e-12	Q9TL08	Magnesium-chelatase subunit ChlI (Mg-chelatase subunit I-1) (EC 6.6.1.1) (Mg-protoporphyrin IX chelatase subunit ChlI)	Nephroselmis olivacea (Green alga)	0.712	1.4e-136	comp38626_c0::comp38626_c0_seq1::g.47582::m.47582
2.01889	2.36211e-10	P11915	Sterol carrier protein 2 (SCP-2) (Acetyl-CoA C-myristoyltransferase) (EC 2.3.1.155) (Non-specific lipid-transfer protein) (NSL-TP) (Propanoyl-CoA C-acyltransferase) (EC 2.3.1.176) (SCP-2/3-oxoacyl-CoA thiolase) (SCP-2/thiolase) (EC 2.3.1.16) (SCP-chi) (Sterol carrier protein X) (SCP-X) (Straight-chain acyl-CoA oxidase) (SCPX)	Rattus norvegicus (Rat)	0.413	1.8e-18	comp39943_c0::comp39943_c0_seq2::g.50712::m.50712
2.00547	4.9203e-13	A0A1Q9DSZ5	Uncharacterized protein	S. microadriaticum	0.829	9.6e-83	comp31318_c0::comp31318_c0_seq1::g.32651::m.32651
2.00136	8.32652e-21	Q9M4S8	Triosephosphate isomerase, chloroplastic (TIM) (Triose-phosphate isomerase) (EC 5.3.1.1)	Fragaria ananassa (Strawberry) (Fragaria chiloensis x Fragaria virginiana)	0.519	1e-74	comp25898_c0::comp25898_c0_seq1::g.24065::m.24065
1.97453	0.000594326	A0A1Q9F1F1	Outer membrane lipoprotein Blc	S. microadriaticum	0.635	1.4e-66	comp32506_c0::comp32506_c0_seq1::g.34897::m.34897
1.97296	3.3469e-05	A0A1Q9E4I5	Digestive cysteine proteinase 2	S. microadriaticum	0.682	3.1e-79	comp10188_c0::comp10188_c0_seq1::g.6434::m.6434
1.9687	3.72102e-12	A0A1Q9D5D7	Protein phosphatase 1 regulatory subunit 12B	S. microadriaticum	0.826	6.6e-101	comp17165_c0::comp17165_c0_seq1::g.14157::m.14157
1.96703	0.0483622	A0A0G4FQ17	DUF2012 domain-containing protein	Vitrella brassicaformis (strain CCMP3155)	0.455	1.1e-25	comp50225_c0::comp50225_c0_seq1::g.67691::m.67691
1.95133	0.0139736	O00780	V-type proton ATPase subunit E (V-ATPase subunit E) (Vacuolar proton pump subunit E)	Dictyostelium discoideum (Slime mold)	0.358	2.6e-28	comp10510_c0::comp10510_c0_seq1::g.6790::m.6790
1.94899	5.10747e-15	Q93VI4	Polyadenylate-binding protein 1 (AtPabN1) (Poly(A)-binding protein 1) (Nuclear poly(A)-binding protein 1) (Poly(A)-binding protein I) (PABI)	Arabidopsis thaliana (Mouse-ear cress)	0.362	3.2e-07	comp45160_c0::comp45160_c0_seq1::g.63972::m.63972
1.94702	2.80773e-13	A6XMY9	S-adenosylmethionine synthase 1 (AdoMet synthase 1) (EC 2.5.1.6) (Methionine adenosyltransferase 1) (MAT 1)	Triticum monococcum (Einkorn wheat) (Crithodium monococcum)	0.57	2.6e-120	comp39897_c0::comp39897_c0_seq1::g.50595::m.50595
1.94271	1.31614e-05	P94400	Putative metal chaperone YciC	Bacillus subtilis (strain 168)	0.363	1.3e-59	comp38815_c0::comp38815_c0_seq1::g.48030::m.48030
1.92792	4.60382e-11	A0A1Z5JUB2	Peptidyl-prolyl cis-trans isomerase (PPIase) (EC 5.2.1.8)	Fistulifera solaris (Oleaginous diatom)	0.478	1.9e-43	comp9288_c0::comp9288_c0_seq1::g.5401::m.5401
1.92428	5.66106e-09	Q55CV9	CaiB/baiF CoA-transferase family protein DDB_G0269880 (EC 2.-.-.-)	Dictyostelium discoideum (Slime mold)	0.395	1.9e-82	comp35224_c0::comp35224_c0_seq1::g.40189::m.40189
1.92369	1.30011e-05	NA	Hypothetical protein	NA	NA	NA	comp39298_c0::comp39298_c0_seq1::g.49156::m.49156
1.91914	9.2154e-17	Q9SBN3	Cytochrome b6-f complex iron-sulfur subunit, chloroplastic (EC 7.1.1.6) (Plastohydroquinone:plastocyanin oxidoreductase iron-sulfur protein) (Rieske iron-sulfur protein) (ISP) (RISP)	Volvox carteri (Green alga)	0.549	1.9e-52	comp42318_c0::comp42318_c0_seq4::g.56990::m.56990
1.91725	2.65544e-09	Q2RV21	ATP synthase subunit delta (ATP synthase F(1) sector subunit delta) (F-type ATPase subunit delta) (F-ATPase subunit delta)	Rhodospirillum rubrum (strain ATCC 11170 / ATH 1.1.1 / DSM 467 / LMG 4362 / NCIB 8255 / S1)	0.377	2.3e-21	comp48508_c0::comp48508_c0_seq1::g.66364::m.66364
1.91118	9.2258e-10	O05399	Uncharacterized transporter YrhG	Bacillus subtilis (strain 168)	0.365	8.9e-41	comp38296_c0::comp38296_c0_seq3::g.46843::m.46843
1.9047	7.4816e-05	A0A1Q9DAV1	E3 ubiquitin-protein ligase UPL3	S. microadriaticum	0.862	1.7e-111	comp46793_c0::comp46793_c0_seq1::g.65039::m.65039
1.89952	3.73089e-15	A0A1Q9C520	Fucoxanthin-chlorophyll a-c binding protein A, chloroplastic	S. microadriaticum	0.683	3.3e-37	comp3079_c0::comp3079_c0_seq1::g.1055::m.1055
1.88303	4.35046e-07	Q13423	NAD(P) transhydrogenase, mitochondrial (EC 7.1.1.1) (Nicotinamide nucleotide transhydrogenase) (Pyridine nucleotide transhydrogenase)	Homo sapiens (Human)	0.493	1.3e-248	comp40841_c0::comp40841_c0_seq2::g.53021::m.53021
1.87994	9.24936e-12	P0DO19	Light-harvesting complex stress-related protein 3.1, chloroplastic (Chlorophyll a-b binding protein LHCSR3.1)	Chlamydomonas reinhardtii (Chlamydomonas smithii)	0.34	3.5e-12	comp12623_c0::comp12623_c0_seq1::g.9397::m.9397
1.87919	2.44998e-05	A0A1Q9DAJ5	Uncharacterized protein	S. microadriaticum	0.541	6.3e-40	comp30000_c0::comp30000_c0_seq1::g.30393::m.30393
1.87431	0.00026286	A0A1Q9DDC2	Acyl-CoA-binding domain-containing protein 2	S. microadriaticum	0.403	0	comp44001_c0::comp44001_c0_seq2::g.62413::m.62413
1.87061	0.00650037	P43510	Cathepsin B-like cysteine proteinase 6 (EC 3.4.22.-) (Cysteine protease-related 6)	Caenorhabditis elegans	0.329	1.4e-25	comp38785_c0::comp38785_c0_seq1::g.47950::m.47950
1.86926	9.18902e-05	Q91V92	ATP-citrate synthase (EC 2.3.3.8) (ATP-citrate (pro-S-)-lyase) (Citrate cleavage enzyme)	Mus musculus (Mouse)	0.578	0	comp47755_c0::comp47755_c0_seq1::g.65773::m.65773
1.86097	0.0367478	Q1K9C2	Sulfite reductase [NADPH] subunit beta (EC 1.8.1.2)	Schizosaccharomyces pombe (strain 972 / ATCC 24843) (Fission yeast)	0.452	4.7e-174	comp43551_c0::comp43551_c0_seq6::g.60655::m.60655
1.85816	4.9203e-13	A3E3M3	Uncharacterized protein	Pfiesteria piscicida (Dinoflagellate)	0.825	2.3e-50	comp25326_c0::comp25326_c0_seq1::g.23248::m.23248
1.85551	6.73614e-05	Q9LXC9	Soluble inorganic pyrophosphatase 6, chloroplastic (EC 3.6.1.1) (Inorganic pyrophosphatase 6) (Pyrophosphate phospho-hydrolase 6) (PPase 6)	Arabidopsis thaliana (Mouse-ear cress)	0.547	6e-66	comp49068_c0::comp49068_c0_seq1::g.66791::m.66791
1.85346	3.33069e-16	P46285	Sedoheptulose-1,7-bisphosphatase, chloroplastic (EC 3.1.3.37) (SED(1,7)P2ase) (Sedoheptulose bisphosphatase) (SBPase)	Triticum aestivum (Wheat)	0.452	5.4e-58	comp44736_c0::comp44736_c0_seq1::g.63712::m.63712
1.85328	4.46152e-14	P68202	Ubiquitin-40S ribosomal protein S27a [Cleaved into: Ubiquitin; 40S ribosomal protein S27a]	Plutella xylostella (Diamondback moth) (Plutella maculipennis)	0.578	9.8e-36	comp37169_c0::comp37169_c0_seq6::g.44283::m.44283
1.85211	0.000163943	Q9I262	Carbonic anhydrase (EC 4.2.1.1) (Carbonate dehydratase)	Pseudomonas aeruginosa (strain ATCC 15692 / DSM 22644 / CIP 104116 / JCM 14847 / LMG 12228 / 1C / PRS 101 / PAO1)	0.286	4e-10	comp44894_c0::comp44894_c0_seq1::g.63811::m.63811
1.84386	8.87919e-08	A0A1Q9C975	Uncharacterized protein	S. microadriaticum	0.676	1.1e-19	comp34150_c0::comp34150_c0_seq1::g.38040::m.38040
1.83519	0.00144158	A0A1Q9DVV4	Heterogeneous nuclear ribonucleoprotein U-like protein 1	S. microadriaticum	0.645	5.7e-165	comp44314_c0::comp44314_c0_seq1::g.63418::m.63418
1.83322	9.35006e-10	Q40412	Zeaxanthin epoxidase, chloroplastic (EC 1.14.15.21)	Nicotiana plumbaginifolia (Leadwort-leaved tobacco) (Tex-Mex tobacco)	0.375	1.5e-64	comp43872_c0::comp43872_c0_seq2::g.61787::m.61787
1.83169	0.00398273	P50430	Arylsulfatase B (ASB) (EC 3.1.6.12) (N-acetylgalactosamine-4-sulfatase) (G4S)	Rattus norvegicus (Rat)	0.333	8e-51	comp39679_c0::comp39679_c0_seq1::g.50064::m.50064
1.82737	1.0026e-08	Q12613	Glutamine synthetase (GS) (EC 6.3.1.2) (Glutamate--ammonia ligase)	Colletotrichum gloeosporioides (Anthracnose fungus) (Glomerella cingulata)	0.558	2.1e-105	comp43791_c0::comp43791_c0_seq5::g.61463::m.61463
1.82339	2.97054e-07	A0A1Q9E487	Ornithine decarboxylase	S. microadriaticum	0.544	6.5e-52	comp31497_c0::comp31497_c0_seq1::g.32999::m.32999
1.80562	0.0272604	P0CP47	Polyadenylate-binding protein, cytoplasmic and nuclear (PABP) (Poly(A)-binding protein) (Polyadenylate tail-binding protein)	Cryptococcus neoformans var. neoformans serotype D (strain B-3501A) (Filobasidiella neoformans)	0.305	1.1e-06	comp38683_c0::comp38683_c0_seq1::g.47724::m.47724
1.79098	1.53538e-06	Q8IVS2	Malonyl-CoA-acyl carrier protein transacylase, mitochondrial (MCT) (EC 2.3.1.39) (Mitochondrial malonyl CoA:ACP acyltransferase) (Mitochondrial malonyltransferase) ([Acyl-carrier-protein] malonyltransferase)	Homo sapiens (Human)	0.408	1.5e-52	comp31895_c0::comp31895_c0_seq1::g.33699::m.33699
1.78598	0.0294318	NA	Hypothetical protein	NA	NA	NA	comp41961_c0::comp41961_c0_seq1::g.55948::m.55948
[truncated: 434 more rows]

## Sheet: S4- Methionine Metabolism
ASW vs f/2 log-ratios	ASW vs starved log-ratios	f/2 vs replete log-ratios	Replete vs Starved log-ratios	FDR PolySTest ASW vs f/2	FDR PolySTest ASW vs starved	FDR PolySTest f/2 vs replete	FDR PolySTest replete vs starved	Uniprot ID	Uniprot Protein Names	Sequence ID
[truncated: 10 more rows]

[truncated: 3 more sheets: S5- Carbohydrate Metabolism, S6- FA Metabolism, S7- Photosynthesis and Calvin]
